# Supplementary material for: (Cinnamato-κ2 O,O′)(5,5,7,12,12,14-hexa­methyl-1,4,8,11-tetra­aza­cyclo­tetra­decane-κ4 N,N′,N′′,N′′′)nickel(II) perchlorate monohydrate
Source: Acta Crystallogr Sect E Struct Rep Online. 2012 Jul 21;68(Pt 8):m1100. doi: 10.1107/S1600536812032175 (PMC3414150; doi:10.1107/S1600536812032175)
Supplement: Supplementary file 1 [file e-68-m1100-sup1.cif]

##############################################################################
#                                                                            #
# This CIF contains the data in a paper accepted for publication in          #
# Acta Crystallographica Section E. It conforms to the requirements of       #
# Notes for Authors for Acta Crystallographica Section E, and has been       #
# peer reviewed under the auspices of the IUCr Commission on Journals.       #
#                                                                            #
# Full details of the Crystallographic Information File format               #
# are given in the paper "The Crystallographic Information File (CIF):       #
# a New Standard Archive File for Crystallography" by S. R. Hall, F. H.      #
# Allen and I. D. Brown [Acta Cryst. (1991), A47, 655-685].                  #
#                                                                            #
# The current version of the core CIF dictionary is obtainable from          #
# ftp://ftp.iucr.org/pub/cif_core.dic.                                       #
#                                                                            #
# Software is freely available for graphical display of the structure(s)     #
# in this CIF. For information consult the CIF software page                 #
# http://www.iucr.org/resources/cif/software.                                #
#                                                                            #
# This file may be used for bona fide research purposes within the           #
# scientific community so long as proper attribution is given to the journal # 
# article from which it was obtained.                                        #
#                                                                            #
##############################################################################
data_I
_audit_creation_method     SHELXL97
_chemical_name_systematic
;
(Cinnamato-\k^2^<i>O</i>,<i>O</i>')(5,5,7,12,12,14-hexamethyl-1,4,8,11-
tetraazacyclotetradecane-
\k^4^<i>N</i>,<i>N</i>',<i>N</i>'',<i>N</i>''')nickel(II) perchlorate
monohydrate
;
_chemical_name_common     ?
_chemical_formula_moiety     'C25 H43 N4 Ni O2 +, Cl O4 -, H2 O'
_chemical_formula_sum     'C25 H45 Cl N4 Ni O7'
_chemical_formula_iupac     '[Ni (C9 H7 O2) (C16 H36 N4)] Cl O4, H2 O'
_chemical_formula_weight     607.81
_chemical_melting_point     ?
_symmetry_cell_setting     monoclinic
_symmetry_space_group_name_H-M     'P 21/n'
_symmetry_space_group_name_hall     '-P 2yn'
loop_
    _symmetry_equiv_pos_as_xyz
    'x, y, z'
    '-x+1/2, y+1/2, -z+1/2'
    '-x, -y, -z'
    'x-1/2, -y-1/2, z-1/2'
_cell_length_a     10.6903(11)
_cell_length_b     14.5396(8)
_cell_length_c     19.2498(12)
_cell_angle_alpha     90.00
_cell_angle_beta     94.225(6)
_cell_angle_gamma     90.00
_cell_volume     2983.9(4)
_cell_formula_units_Z     4
_cell_measurement_reflns_used     10750
_cell_measurement_theta_min     3.81
_cell_measurement_theta_max     65.54
_cell_measurement_temperature     153(2)
_exptl_crystal_description     prism
_exptl_crystal_colour     violet
_exptl_crystal_size_max     0.42
_exptl_crystal_size_mid     0.21
_exptl_crystal_size_min     0.16
_exptl_crystal_density_diffrn     1.353
_exptl_crystal_density_meas     ?
_exptl_crystal_density_method     'not measured'
_exptl_crystal_F_000     1296
_exptl_absorpt_coefficient_mu     2.158
_exptl_absorpt_correction_type     multi-scan
_exptl_absorpt_process_details
;
(CrysAlis PRO; Agilent, 2011)
;
_exptl_absorpt_correction_T_min     0.4643
_exptl_absorpt_correction_T_max     0.7240
_exptl_special_details
;
Absorption correction: CrysAlisPro, Agilent Technologies,
Version 1.171.35.15
Empirical absorption correction using spherical harmonics,
implemented in SCALE3 ABSPACK scaling algorithm.
;
_diffrn_ambient_temperature     153(2)
_diffrn_radiation_type     CuK\a
_diffrn_radiation_wavelength     1.54184
_diffrn_radiation_source     'fine-focus sealed tube'
_diffrn_radiation_monochromator     graphite
_diffrn_measurement_device_type     'Agilent Xcalibur Atlas Gemini ultra'
_diffrn_measurement_method     '\w scans'
_diffrn_detector_area_resol_mean     ?
_diffrn_reflns_number     10750
_diffrn_reflns_av_R_equivalents     0.0216
_diffrn_reflns_av_sigmaI/netI     0.0265
_diffrn_reflns_theta_min     3.81
_diffrn_reflns_theta_max     65.54
_diffrn_reflns_theta_full     65.54
_diffrn_measured_fraction_theta_max     0.970
_diffrn_measured_fraction_theta_full     0.970
_diffrn_reflns_limit_h_min     -9
_diffrn_reflns_limit_h_max     12
_diffrn_reflns_limit_k_min     -15
_diffrn_reflns_limit_k_max     16
_diffrn_reflns_limit_l_min     -20
_diffrn_reflns_limit_l_max     22
_diffrn_standards_number     0
_diffrn_standards_interval_count     0
_diffrn_standards_interval_time     0
_diffrn_standards_decay_%     0
_refine_special_details
;
Refinement of <i>F</i>^2^ against ALL reflections. The weighted <i>R</i>-factor
<i>wR</i> and goodness of fit <i>S</i> are based on <i>F</i>^2^, conventional
<i>R</i>-factors <i>R</i> are based on <i>F</i>, with <i>F</i> set to zero for
negative <i>F</i>^2^. The threshold expression of <i>F</i>^2^ >
\s(<i>F</i>^2^) is used only for calculating <i>R</i>-factors(gt) <i>etc</i>.
and is not relevant to the choice of reflections for refinement.
<i>R</i>-factors based on <i>F</i>^2^ are statistically about twice as large
as those based on <i>F</i>, and <i>R</i>- factors based on ALL data will be
even larger.
;
_reflns_number_total     5001
_reflns_number_gt     4533
_reflns_threshold_expression     I>2sigma(I)
_refine_ls_structure_factor_coef     Fsqd
_refine_ls_matrix_type     full
_refine_ls_R_factor_all     0.0423
_refine_ls_R_factor_gt     0.0379
_refine_ls_wR_factor_gt     0.0946
_refine_ls_wR_factor_ref     0.0978
_refine_ls_goodness_of_fit_ref     1.040
_refine_ls_restrained_S_all     1.040
_refine_ls_number_reflns     5001
_refine_ls_number_parameters     355
_refine_ls_number_restraints     0
_refine_ls_hydrogen_treatment     mixed
_refine_ls_weighting_scheme     calc
_refine_ls_weighting_details
         'calc w=1/[\s^2^(Fo^2^)+(0.0494P)^2^+2.0261P] where P=(Fo^2^+2Fc^2^)/3'
_atom_sites_solution_hydrogens     geom
_atom_sites_solution_primary     direct
_atom_sites_solution_secondary     difmap
_refine_ls_shift/su_max     0.001
_refine_ls_shift/su_mean     0.000
_refine_diff_density_max     0.674
_refine_diff_density_min     -0.534
_refine_ls_extinction_method     none
_refine_ls_extinction_coef     ?
loop_
    _atom_type_symbol
    _atom_type_description
    _atom_type_scat_dispersion_real
    _atom_type_scat_dispersion_imag
    _atom_type_scat_source
    'C' 'C' 0.0181 0.0091
                         'International Tables Vol C Tables 4.2.6.8 and 6.1.1.4'
    'H' 'H' 0.0000 0.0000
                         'International Tables Vol C Tables 4.2.6.8 and 6.1.1.4'
    'N' 'N' 0.0311 0.0180
                         'International Tables Vol C Tables 4.2.6.8 and 6.1.1.4'
    'O' 'O' 0.0492 0.0322
                         'International Tables Vol C Tables 4.2.6.8 and 6.1.1.4'
    'Cl' 'Cl' 0.3639 0.7018
                         'International Tables Vol C Tables 4.2.6.8 and 6.1.1.4'
    'Ni' 'Ni' -3.0029 0.5091
                         'International Tables Vol C Tables 4.2.6.8 and 6.1.1.4'
_computing_data_collection
;
CrysAlis PRO (Agilent, 2011)
;
_computing_cell_refinement
;
CrysAlis PRO (Agilent, 2011)
;
_computing_data_reduction
;
CrysAlis PRO (Agilent, 2011)
;
_computing_structure_solution     'SHELXS97 (Sheldrick, 2008)'
_computing_structure_refinement     'SHELXL97 (Sheldrick, 2008)'
_computing_molecular_graphics     'SHELXTL (Sheldrick, 2008)'
_computing_publication_material     'SHELXTL (Sheldrick, 2008)'
loop_
    _atom_site_type_symbol
    _atom_site_label
    _atom_site_fract_x
    _atom_site_fract_y
    _atom_site_fract_z
    _atom_site_U_iso_or_equiv
    _atom_site_adp_type
    _atom_site_calc_flag
    _atom_site_refinement_flags
    _atom_site_occupancy
    _atom_site_symmetry_multiplicity
    _atom_site_disorder_assembly
    _atom_site_disorder_group
    Ni Ni1 0.82693(3) 0.10829(2) 0.168866(17) 0.01820(11) Uani d . 1 1 . .
    Cl Cl1 0.37923(5) 0.79143(4) 0.11605(3) 0.03427(15) Uani d . 1 1 . .
    O O1W 0.65932(16) 0.88699(11) 0.21653(9) 0.0329(4) Uani d . 1 1 . .
    N N4 0.71496(15) 0.08543(12) 0.25076(9) 0.0215(4) Uani d . 1 1 . .
    H H4D 0.6875 0.0248 0.2477 0.026 Uiso calc R 1 1 . .
    N N3 0.98016(15) 0.07735(12) 0.24375(9) 0.0226(4) Uani d . 1 1 . .
    H H3A 1.0142 0.1338 0.2578 0.027 Uiso calc R 1 1 . .
    N N1 0.66694(16) 0.12951(11) 0.09671(9) 0.0224(4) Uani d . 1 1 . .
    H H1C 0.6945 0.1679 0.0623 0.027 Uiso calc R 1 1 . .
    O O1 0.86371(13) 0.25222(10) 0.18630(7) 0.0246(3) Uani d . 1 1 . .
    O O2 0.93361(13) 0.17771(9) 0.09782(7) 0.0234(3) Uani d . 1 1 . .
    N N2 0.83993(15) -0.01980(11) 0.12133(8) 0.0199(4) Uani d . 1 1 . .
    H H2C 0.7974 -0.0624 0.1469 0.024 Uiso calc R 1 1 . .
    C C7 1.1671(2) 0.07934(17) 0.17803(13) 0.0336(5) Uani d . 1 1 . .
    H H7A 1.1139 0.1024 0.1382 0.050 Uiso calc R 1 1 . .
    H H7B 1.2356 0.0426 0.1612 0.050 Uiso calc R 1 1 . .
    H H7C 1.2021 0.1313 0.2054 0.050 Uiso calc R 1 1 . .
    C C18 0.99490(19) 0.33452(14) 0.11318(11) 0.0254(5) Uani d . 1 1 . .
    H H18 0.9782 0.3914 0.1349 0.030 Uiso calc R 1 1 . .
    C C9 0.9196(2) 0.04063(18) 0.30456(11) 0.0305(5) Uani d . 1 1 . .
    H H9A 0.9776 0.0462 0.3469 0.037 Uiso calc R 1 1 . .
    H H9B 0.8998 -0.0253 0.2972 0.037 Uiso calc R 1 1 . .
    C C13 0.51412(19) 0.13204(15) 0.18830(12) 0.0271(5) Uani d . 1 1 . .
    H H13A 0.5027 0.0651 0.1809 0.033 Uiso calc R 1 1 . .
    H H13B 0.4314 0.1574 0.1982 0.033 Uiso calc R 1 1 . .
    O O5 0.4206(2) 0.88266(13) 0.13241(12) 0.0614(6) Uani d . 1 1 . .
    C C12 0.5291(2) 0.12492(19) 0.31703(13) 0.0379(6) Uani d . 1 1 . .
    H H12A 0.4976 0.0616 0.3144 0.057 Uiso calc R 1 1 . .
    H H12B 0.4584 0.1677 0.3178 0.057 Uiso calc R 1 1 . .
    H H12C 0.5844 0.1326 0.3596 0.057 Uiso calc R 1 1 . .
    O O3 0.29831(17) 0.79250(13) 0.05395(9) 0.0459(5) Uani d . 1 1 . .
    O O6 0.3166(3) 0.75420(18) 0.17151(11) 0.0832(8) Uani d . 1 1 . .
    C C6 1.08899(19) 0.01963(15) 0.22362(11) 0.0266(5) Uani d . 1 1 . .
    C C11 0.60231(19) 0.14496(15) 0.25364(11) 0.0258(5) Uani d . 1 1 . .
    H H11 0.6302 0.2106 0.2559 0.031 Uiso calc R 1 1 . .
    C C8 1.1740(2) -0.00999(18) 0.28747(13) 0.0366(6) Uani d . 1 1 . .
    H H8A 1.1962 0.0440 0.3163 0.055 Uiso calc R 1 1 . .
    H H8B 1.2505 -0.0382 0.2721 0.055 Uiso calc R 1 1 . .
    H H8C 1.1295 -0.0546 0.3148 0.055 Uiso calc R 1 1 . .
    C C5 1.0409(2) -0.06705(15) 0.18454(11) 0.0265(5) Uani d . 1 1 . .
    H H5A 1.1141 -0.1071 0.1781 0.032 Uiso calc R 1 1 . .
    H H5B 0.9860 -0.1006 0.2151 0.032 Uiso calc R 1 1 . .
    C C14 0.54944(19) 0.17362(15) 0.11962(12) 0.0280(5) Uani d . 1 1 . .
    C C15 0.5743(2) 0.27698(16) 0.12686(14) 0.0378(6) Uani d . 1 1 . .
    H H15A 0.6482 0.2872 0.1592 0.057 Uiso calc R 1 1 . .
    H H15B 0.5013 0.3071 0.1448 0.057 Uiso calc R 1 1 . .
    H H15C 0.5895 0.3028 0.0812 0.057 Uiso calc R 1 1 . .
    C C2 0.7687(2) -0.00750(15) 0.05307(11) 0.0255(5) Uani d . 1 1 . .
    H H2A 0.7540 -0.0681 0.0306 0.031 Uiso calc R 1 1 . .
    H H2B 0.8180 0.0306 0.0224 0.031 Uiso calc R 1 1 . .
    C C17 0.92733(18) 0.25108(14) 0.13254(11) 0.0224(4) Uani d . 1 1 . .
    O O4 0.4837(2) 0.73377(18) 0.10554(16) 0.0933(9) Uani d . 1 1 . .
    C C16 0.4378(2) 0.15948(18) 0.06591(13) 0.0381(6) Uani d . 1 1 . .
    H H16A 0.4606 0.1801 0.0201 0.057 Uiso calc R 1 1 . .
    H H16B 0.3659 0.1952 0.0797 0.057 Uiso calc R 1 1 . .
    H H16C 0.4157 0.0941 0.0637 0.057 Uiso calc R 1 1 . .
    C C23 1.3114(4) 0.5501(3) 0.00822(16) 0.0737(12) Uani d . 1 1 . .
    H H23 1.3664 0.5986 -0.0024 0.088 Uiso calc R 1 1 . .
    C C1 0.64498(19) 0.03845(14) 0.06257(11) 0.0254(5) Uani d . 1 1 . .
    H H1A 0.5981 0.0468 0.0167 0.031 Uiso calc R 1 1 . .
    H H1B 0.5941 -0.0008 0.0917 0.031 Uiso calc R 1 1 . .
    C C20 1.1556(2) 0.40741(16) 0.04353(11) 0.0275(5) Uani d . 1 1 . .
    C C24 1.3420(3) 0.4605(3) -0.00655(14) 0.0672(11) Uani d . 1 1 . .
    H H24 1.4168 0.4479 -0.0286 0.081 Uiso calc R 1 1 . .
    C C21 1.1246(3) 0.49896(16) 0.05564(12) 0.0368(6) Uani d . 1 1 . .
    H H21 1.0489 0.5128 0.0763 0.044 Uiso calc R 1 1 . .
    C C10 0.8008(2) 0.09348(17) 0.31431(11) 0.0307(5) Uani d . 1 1 . .
    H H10A 0.7598 0.0687 0.3548 0.037 Uiso calc R 1 1 . .
    H H10B 0.8210 0.1590 0.3235 0.037 Uiso calc R 1 1 . .
    C C25 1.2639(2) 0.3878(2) 0.01061(12) 0.0411(6) Uani d . 1 1 . .
    H H25 1.2847 0.3261 -0.0001 0.049 Uiso calc R 1 1 . .
    C C4 0.9680(2) -0.14652(17) 0.07386(13) 0.0389(6) Uani d . 1 1 . .
    H H4A 0.9174 -0.1917 0.0971 0.058 Uiso calc R 1 1 . .
    H H4B 1.0540 -0.1695 0.0727 0.058 Uiso calc R 1 1 . .
    H H4C 0.9319 -0.1367 0.0262 0.058 Uiso calc R 1 1 . .
    C C3 0.96907(19) -0.05558(14) 0.11380(11) 0.0243(4) Uani d . 1 1 . .
    H H3 1.0147 -0.0093 0.0868 0.029 Uiso calc R 1 1 . .
    C C22 1.2023(3) 0.5696(2) 0.03801(14) 0.0595(10) Uani d . 1 1 . .
    H H22 1.1800 0.6316 0.0465 0.071 Uiso calc R 1 1 . .
    C C19 1.07876(19) 0.33104(14) 0.06586(11) 0.0228(4) Uani d . 1 1 . .
    H H19 1.0902 0.2732 0.0443 0.027 Uiso calc R 1 1 . .
    H H1WA 0.657(2) 0.8500(19) 0.2470(14) 0.034 Uiso d . 1 1 . .
    H H1WB 0.597(3) 0.8806(18) 0.1911(14) 0.034 Uiso d . 1 1 . .
loop_
    _atom_site_aniso_label
    _atom_site_aniso_U_11
    _atom_site_aniso_U_22
    _atom_site_aniso_U_33
    _atom_site_aniso_U_12
    _atom_site_aniso_U_13
    _atom_site_aniso_U_23
    Ni1 0.01681(19) 0.01662(19) 0.02133(19) -0.00561(13) 0.00246(13)
                                                                    -0.00172(13)
    Cl1 0.0359(3) 0.0264(3) 0.0385(3) -0.0035(2) -0.0111(2) 0.0074(2)
    O1W 0.0335(9) 0.0305(9) 0.0336(9) -0.0151(7) -0.0042(7) 0.0111(7)
    N4 0.0191(8) 0.0208(9) 0.0248(9) -0.0045(7) 0.0038(7) -0.0013(7)
    N3 0.0202(9) 0.0248(9) 0.0229(9) -0.0049(7) 0.0026(7) -0.0053(7)
    N1 0.0225(9) 0.0182(9) 0.0263(9) -0.0052(7) 0.0008(7) 0.0026(7)
    O1 0.0242(7) 0.0212(7) 0.0293(8) -0.0070(6) 0.0086(6) -0.0051(6)
    O2 0.0259(7) 0.0185(7) 0.0263(7) -0.0071(6) 0.0058(6) -0.0049(6)
    N2 0.0193(8) 0.0197(8) 0.0205(8) -0.0054(7) 0.0008(7) -0.0008(7)
    C7 0.0186(11) 0.0387(13) 0.0441(14) -0.0068(10) 0.0061(10) -0.0040(11)
    C18 0.0269(11) 0.0164(10) 0.0334(12) -0.0068(9) 0.0058(9) -0.0038(9)
    C9 0.0253(11) 0.0448(14) 0.0211(11) 0.0014(10) 0.0008(9) 0.0028(10)
    C13 0.0173(10) 0.0253(11) 0.0391(13) -0.0035(8) 0.0038(9) -0.0034(10)
    O5 0.0721(14) 0.0309(10) 0.0761(15) -0.0172(10) -0.0277(12) 0.0059(10)
    C12 0.0270(12) 0.0488(15) 0.0394(14) -0.0043(11) 0.0138(10) -0.0077(12)
    O3 0.0502(11) 0.0433(11) 0.0412(10) -0.0115(9) -0.0168(8) 0.0114(8)
    O6 0.121(2) 0.0837(18) 0.0447(13) -0.0476(16) 0.0012(13) 0.0221(12)
    C6 0.0177(10) 0.0306(12) 0.0314(12) -0.0001(9) 0.0008(9) -0.0048(9)
    C11 0.0203(10) 0.0228(11) 0.0351(12) -0.0038(9) 0.0067(9) -0.0027(9)
    C8 0.0232(11) 0.0477(15) 0.0376(13) 0.0025(10) -0.0056(10) -0.0055(11)
    C5 0.0218(10) 0.0264(11) 0.0311(12) 0.0022(9) 0.0006(9) -0.0022(9)
    C14 0.0208(10) 0.0236(11) 0.0391(13) 0.0001(9) -0.0009(9) 0.0024(10)
    C15 0.0353(13) 0.0215(12) 0.0563(16) 0.0028(10) 0.0016(11) 0.0055(11)
    C2 0.0278(11) 0.0241(11) 0.0235(11) -0.0029(9) -0.0045(8) -0.0040(9)
    C17 0.0189(10) 0.0195(10) 0.0289(11) -0.0066(8) 0.0031(8) -0.0013(9)
    O4 0.0641(15) 0.0748(17) 0.136(3) 0.0368(14) -0.0290(16) -0.0102(16)
    C16 0.0265(12) 0.0396(14) 0.0468(15) 0.0053(11) -0.0062(10) 0.0038(11)
    C23 0.097(3) 0.085(3) 0.0373(16) -0.071(2) -0.0065(17) 0.0221(17)
    C1 0.0245(11) 0.0227(11) 0.0278(11) -0.0059(9) -0.0065(9) -0.0022(9)
    C20 0.0298(12) 0.0336(12) 0.0185(10) -0.0150(10) -0.0024(8) 0.0028(9)
    C24 0.0511(18) 0.121(3) 0.0305(14) -0.052(2) 0.0080(12) 0.0054(17)
    C21 0.0532(15) 0.0282(12) 0.0274(12) -0.0194(11) -0.0085(11) 0.0051(10)
    C10 0.0257(11) 0.0440(14) 0.0229(11) 0.0004(10) 0.0041(9) -0.0024(10)
    C25 0.0330(13) 0.0656(18) 0.0248(12) -0.0198(12) 0.0034(10) 0.0052(12)
    C4 0.0389(13) 0.0328(13) 0.0437(14) 0.0087(11) -0.0050(11) -0.0144(11)
    C3 0.0220(10) 0.0238(11) 0.0273(11) -0.0012(9) 0.0030(8) -0.0042(9)
    C22 0.097(3) 0.0437(17) 0.0341(14) -0.0435(17) -0.0206(16) 0.0173(13)
    C19 0.0238(10) 0.0198(10) 0.0247(10) -0.0067(8) 0.0004(8) -0.0022(8)
_geom_special_details
;
All e.s.d.'s (except the e.s.d. in the dihedral angle between two l.s. planes)
are estimated using the full covariance matrix. The cell e.s.d.'s are taken
into account individually in the estimation of e.s.d.'s in distances, angles
and torsion angles; correlations between e.s.d.'s in cell parameters are only
used when they are defined by crystal symmetry. An approximate (isotropic)
treatment of cell e.s.d.'s is used for estimating e.s.d.'s involving l.s.
planes.
;
loop_
    _geom_bond_atom_site_label_1
    _geom_bond_atom_site_label_2
    _geom_bond_site_symmetry_2
    _geom_bond_distance
    _geom_bond_publ_flag
    Ni1 N4 . 2.0752(17) ?
    Ni1 N2 . 2.0841(17) ?
    Ni1 O2 . 2.1023(14) ?
    Ni1 N1 . 2.1447(17) ?
    Ni1 N3 . 2.1485(17) ?
    Ni1 O1 . 2.1512(14) ?
    Ni1 C17 . 2.462(2) ?
    Cl1 O6 . 1.409(2) ?
    Cl1 O4 . 1.422(2) ?
    Cl1 O3 . 1.4231(17) ?
    Cl1 O5 . 1.4260(19) ?
    O1W H1WA . 0.80(3) ?
    O1W H1WB . 0.80(3) ?
    N4 C10 . 1.479(3) ?
    N4 C11 . 1.487(3) ?
    N4 H4D . 0.9300 ?
    N3 C9 . 1.478(3) ?
    N3 C6 . 1.508(3) ?
    N3 H3A . 0.9300 ?
    N1 C1 . 1.489(3) ?
    N1 C14 . 1.505(3) ?
    N1 H1C . 0.9300 ?
    O1 C17 . 1.280(2) ?
    O2 C17 . 1.263(2) ?
    N2 C2 . 1.480(3) ?
    N2 C3 . 1.492(3) ?
    N2 H2C . 0.9300 ?
    C7 C6 . 1.526(3) ?
    C7 H7A . 0.9800 ?
    C7 H7B . 0.9800 ?
    C7 H7C . 0.9800 ?
    C18 C19 . 1.325(3) ?
    C18 C17 . 1.474(3) ?
    C18 H18 . 0.9500 ?
    C9 C10 . 1.508(3) ?
    C9 H9A . 0.9900 ?
    C9 H9B . 0.9900 ?
    C13 C14 . 1.526(3) ?
    C13 C11 . 1.527(3) ?
    C13 H13A . 0.9900 ?
    C13 H13B . 0.9900 ?
    C12 C11 . 1.525(3) ?
    C12 H12A . 0.9800 ?
    C12 H12B . 0.9800 ?
    C12 H12C . 0.9800 ?
    C6 C8 . 1.535(3) ?
    C6 C5 . 1.537(3) ?
    C11 H11 . 1.0000 ?
    C8 H8A . 0.9800 ?
    C8 H8B . 0.9800 ?
    C8 H8C . 0.9800 ?
    C5 C3 . 1.522(3) ?
    C5 H5A . 0.9900 ?
    C5 H5B . 0.9900 ?
    C14 C15 . 1.531(3) ?
    C14 C16 . 1.534(3) ?
    C15 H15A . 0.9800 ?
    C15 H15B . 0.9800 ?
    C15 H15C . 0.9800 ?
    C2 C1 . 1.505(3) ?
    C2 H2A . 0.9900 ?
    C2 H2B . 0.9900 ?
    C16 H16A . 0.9800 ?
    C16 H16B . 0.9800 ?
    C16 H16C . 0.9800 ?
    C23 C22 . 1.367(5) ?
    C23 C24 . 1.378(6) ?
    C23 H23 . 0.9500 ?
    C1 H1A . 0.9900 ?
    C1 H1B . 0.9900 ?
    C20 C25 . 1.390(3) ?
    C20 C21 . 1.395(3) ?
    C20 C19 . 1.464(3) ?
    C24 C25 . 1.402(4) ?
    C24 H24 . 0.9500 ?
    C21 C22 . 1.379(4) ?
    C21 H21 . 0.9500 ?
    C10 H10A . 0.9900 ?
    C10 H10B . 0.9900 ?
    C25 H25 . 0.9500 ?
    C4 C3 . 1.529(3) ?
    C4 H4A . 0.9800 ?
    C4 H4B . 0.9800 ?
    C4 H4C . 0.9800 ?
    C3 H3 . 1.0000 ?
    C22 H22 . 0.9500 ?
    C19 H19 . 0.9500 ?
loop_
    _geom_angle_atom_site_label_1
    _geom_angle_atom_site_label_2
    _geom_angle_atom_site_label_3
    _geom_angle_site_symmetry_1
    _geom_angle_site_symmetry_3
    _geom_angle
    _geom_angle_publ_flag
    N4 Ni1 N2 . . 104.55(7) ?
    N4 Ni1 O2 . . 160.39(6) ?
    N2 Ni1 O2 . . 94.96(6) ?
    N4 Ni1 N1 . . 92.18(7) ?
    N2 Ni1 N1 . . 85.41(6) ?
    O2 Ni1 N1 . . 87.40(6) ?
    N4 Ni1 N3 . . 84.88(6) ?
    N2 Ni1 N3 . . 92.02(7) ?
    O2 Ni1 N3 . . 96.52(6) ?
    N1 Ni1 N3 . . 175.49(6) ?
    N4 Ni1 O1 . . 98.41(6) ?
    N2 Ni1 O1 . . 157.00(6) ?
    O2 Ni1 O1 . . 62.14(5) ?
    N1 Ni1 O1 . . 95.11(6) ?
    N3 Ni1 O1 . . 88.70(6) ?
    N4 Ni1 C17 . . 129.70(7) ?
    N2 Ni1 C17 . . 125.75(7) ?
    O2 Ni1 C17 . . 30.87(6) ?
    N1 Ni1 C17 . . 92.19(7) ?
    N3 Ni1 C17 . . 92.31(7) ?
    O1 Ni1 C17 . . 31.29(6) ?
    O6 Cl1 O4 . . 107.63(19) ?
    O6 Cl1 O3 . . 110.32(13) ?
    O4 Cl1 O3 . . 108.77(15) ?
    O6 Cl1 O5 . . 110.30(15) ?
    O4 Cl1 O5 . . 110.23(15) ?
    O3 Cl1 O5 . . 109.56(11) ?
    H1WA O1W H1WB . . 107(3) ?
    C10 N4 C11 . . 112.21(16) ?
    C10 N4 Ni1 . . 104.95(12) ?
    C11 N4 Ni1 . . 116.68(13) ?
    C10 N4 H4D . . 107.5 ?
    C11 N4 H4D . . 107.5 ?
    Ni1 N4 H4D . . 107.5 ?
    C9 N3 C6 . . 113.18(17) ?
    C9 N3 Ni1 . . 104.49(12) ?
    C6 N3 Ni1 . . 120.57(12) ?
    C9 N3 H3A . . 105.8 ?
    C6 N3 H3A . . 105.8 ?
    Ni1 N3 H3A . . 105.8 ?
    C1 N1 C14 . . 113.60(16) ?
    C1 N1 Ni1 . . 104.49(12) ?
    C14 N1 Ni1 . . 120.96(13) ?
    C1 N1 H1C . . 105.5 ?
    C14 N1 H1C . . 105.5 ?
    Ni1 N1 H1C . . 105.5 ?
    C17 O1 Ni1 . . 87.89(11) ?
    C17 O2 Ni1 . . 90.50(12) ?
    C2 N2 C3 . . 112.02(16) ?
    C2 N2 Ni1 . . 103.61(12) ?
    C3 N2 Ni1 . . 116.50(12) ?
    C2 N2 H2C . . 108.1 ?
    C3 N2 H2C . . 108.1 ?
    Ni1 N2 H2C . . 108.1 ?
    C6 C7 H7A . . 109.5 ?
    C6 C7 H7B . . 109.5 ?
    H7A C7 H7B . . 109.5 ?
    C6 C7 H7C . . 109.5 ?
    H7A C7 H7C . . 109.5 ?
    H7B C7 H7C . . 109.5 ?
    C19 C18 C17 . . 120.75(19) ?
    C19 C18 H18 . . 119.6 ?
    C17 C18 H18 . . 119.6 ?
    N3 C9 C10 . . 109.66(18) ?
    N3 C9 H9A . . 109.7 ?
    C10 C9 H9A . . 109.7 ?
    N3 C9 H9B . . 109.7 ?
    C10 C9 H9B . . 109.7 ?
    H9A C9 H9B . . 108.2 ?
    C14 C13 C11 . . 119.19(17) ?
    C14 C13 H13A . . 107.5 ?
    C11 C13 H13A . . 107.5 ?
    C14 C13 H13B . . 107.5 ?
    C11 C13 H13B . . 107.5 ?
    H13A C13 H13B . . 107.0 ?
    C11 C12 H12A . . 109.5 ?
    C11 C12 H12B . . 109.5 ?
    H12A C12 H12B . . 109.5 ?
    C11 C12 H12C . . 109.5 ?
    H12A C12 H12C . . 109.5 ?
    H12B C12 H12C . . 109.5 ?
    N3 C6 C7 . . 107.25(18) ?
    N3 C6 C8 . . 111.87(17) ?
    C7 C6 C8 . . 107.64(18) ?
    N3 C6 C5 . . 110.21(16) ?
    C7 C6 C5 . . 111.26(18) ?
    C8 C6 C5 . . 108.59(19) ?
    N4 C11 C12 . . 112.52(19) ?
    N4 C11 C13 . . 110.49(17) ?
    C12 C11 C13 . . 108.28(17) ?
    N4 C11 H11 . . 108.5 ?
    C12 C11 H11 . . 108.5 ?
    C13 C11 H11 . . 108.5 ?
    C6 C8 H8A . . 109.5 ?
    C6 C8 H8B . . 109.5 ?
    H8A C8 H8B . . 109.5 ?
    C6 C8 H8C . . 109.5 ?
    H8A C8 H8C . . 109.5 ?
    H8B C8 H8C . . 109.5 ?
    C3 C5 C6 . . 118.46(18) ?
    C3 C5 H5A . . 107.7 ?
    C6 C5 H5A . . 107.7 ?
    C3 C5 H5B . . 107.7 ?
    C6 C5 H5B . . 107.7 ?
    H5A C5 H5B . . 107.1 ?
    N1 C14 C13 . . 110.50(17) ?
    N1 C14 C15 . . 107.56(17) ?
    C13 C14 C15 . . 111.3(2) ?
    N1 C14 C16 . . 111.70(18) ?
    C13 C14 C16 . . 107.52(18) ?
    C15 C14 C16 . . 108.32(19) ?
    C14 C15 H15A . . 109.5 ?
    C14 C15 H15B . . 109.5 ?
    H15A C15 H15B . . 109.5 ?
    C14 C15 H15C . . 109.5 ?
    H15A C15 H15C . . 109.5 ?
    H15B C15 H15C . . 109.5 ?
    N2 C2 C1 . . 110.18(17) ?
    N2 C2 H2A . . 109.6 ?
    C1 C2 H2A . . 109.6 ?
    N2 C2 H2B . . 109.6 ?
    C1 C2 H2B . . 109.6 ?
    H2A C2 H2B . . 108.1 ?
    O2 C17 O1 . . 119.40(18) ?
    O2 C17 C18 . . 121.02(18) ?
    O1 C17 C18 . . 119.56(18) ?
    O2 C17 Ni1 . . 58.63(10) ?
    O1 C17 Ni1 . . 60.82(10) ?
    C18 C17 Ni1 . . 176.35(15) ?
    C14 C16 H16A . . 109.5 ?
    C14 C16 H16B . . 109.5 ?
    H16A C16 H16B . . 109.5 ?
    C14 C16 H16C . . 109.5 ?
    H16A C16 H16C . . 109.5 ?
    H16B C16 H16C . . 109.5 ?
    C22 C23 C24 . . 120.4(3) ?
    C22 C23 H23 . . 119.8 ?
    C24 C23 H23 . . 119.8 ?
    N1 C1 C2 . . 109.69(16) ?
    N1 C1 H1A . . 109.7 ?
    C2 C1 H1A . . 109.7 ?
    N1 C1 H1B . . 109.7 ?
    C2 C1 H1B . . 109.7 ?
    H1A C1 H1B . . 108.2 ?
    C25 C20 C21 . . 119.2(2) ?
    C25 C20 C19 . . 118.8(2) ?
    C21 C20 C19 . . 122.0(2) ?
    C23 C24 C25 . . 120.7(3) ?
    C23 C24 H24 . . 119.7 ?
    C25 C24 H24 . . 119.7 ?
    C22 C21 C20 . . 121.0(3) ?
    C22 C21 H21 . . 119.5 ?
    C20 C21 H21 . . 119.5 ?
    N4 C10 C9 . . 109.51(17) ?
    N4 C10 H10A . . 109.8 ?
    C9 C10 H10A . . 109.8 ?
    N4 C10 H10B . . 109.8 ?
    C9 C10 H10B . . 109.8 ?
    H10A C10 H10B . . 108.2 ?
    C20 C25 C24 . . 118.9(3) ?
    C20 C25 H25 . . 120.6 ?
    C24 C25 H25 . . 120.6 ?
    C3 C4 H4A . . 109.5 ?
    C3 C4 H4B . . 109.5 ?
    H4A C4 H4B . . 109.5 ?
    C3 C4 H4C . . 109.5 ?
    H4A C4 H4C . . 109.5 ?
    H4B C4 H4C . . 109.5 ?
    N2 C3 C5 . . 111.13(16) ?
    N2 C3 C4 . . 112.18(17) ?
    C5 C3 C4 . . 109.85(18) ?
    N2 C3 H3 . . 107.8 ?
    C5 C3 H3 . . 107.8 ?
    C4 C3 H3 . . 107.8 ?
    C23 C22 C21 . . 119.8(3) ?
    C23 C22 H22 . . 120.1 ?
    C21 C22 H22 . . 120.1 ?
    C18 C19 C20 . . 126.5(2) ?
    C18 C19 H19 . . 116.7 ?
    C20 C19 H19 . . 116.7 ?
loop_
    _geom_torsion_atom_site_label_1
    _geom_torsion_atom_site_label_2
    _geom_torsion_atom_site_label_3
    _geom_torsion_atom_site_label_4
    _geom_torsion_site_symmetry_1
    _geom_torsion_site_symmetry_2
    _geom_torsion_site_symmetry_3
    _geom_torsion_site_symmetry_4
    _geom_torsion
    _geom_torsion_publ_flag
    N2 Ni1 N4 C10 . . . . 109.46(13) ?
    O2 Ni1 N4 C10 . . . . -76.4(2) ?
    N1 Ni1 N4 C10 . . . . -164.72(14) ?
    N3 Ni1 N4 C10 . . . . 18.70(14) ?
    O1 Ni1 N4 C10 . . . . -69.22(14) ?
    C17 Ni1 N4 C10 . . . . -70.05(16) ?
    N2 Ni1 N4 C11 . . . . -125.64(14) ?
    O2 Ni1 N4 C11 . . . . 48.5(3) ?
    N1 Ni1 N4 C11 . . . . -39.82(14) ?
    N3 Ni1 N4 C11 . . . . 143.60(14) ?
    O1 Ni1 N4 C11 . . . . 55.67(14) ?
    C17 Ni1 N4 C11 . . . . 54.85(16) ?
    N4 Ni1 N3 C9 . . . . 10.68(14) ?
    N2 Ni1 N3 C9 . . . . -93.76(14) ?
    O2 Ni1 N3 C9 . . . . 171.01(13) ?
    N1 Ni1 N3 C9 . . . . -38.6(9) ?
    O1 Ni1 N3 C9 . . . . 109.24(14) ?
    C17 Ni1 N3 C9 . . . . 140.33(14) ?
    N4 Ni1 N3 C6 . . . . 139.34(15) ?
    N2 Ni1 N3 C6 . . . . 34.91(15) ?
    O2 Ni1 N3 C6 . . . . -60.32(15) ?
    N1 Ni1 N3 C6 . . . . 90.1(8) ?
    O1 Ni1 N3 C6 . . . . -122.09(15) ?
    C17 Ni1 N3 C6 . . . . -91.00(15) ?
    N4 Ni1 N1 C1 . . . . -96.07(13) ?
    N2 Ni1 N1 C1 . . . . 8.36(13) ?
    O2 Ni1 N1 C1 . . . . 103.55(13) ?
    N3 Ni1 N1 C1 . . . . -47.0(9) ?
    O1 Ni1 N1 C1 . . . . 165.28(12) ?
    C17 Ni1 N1 C1 . . . . 134.05(13) ?
    N4 Ni1 N1 C14 . . . . 33.51(15) ?
    N2 Ni1 N1 C14 . . . . 137.94(15) ?
    O2 Ni1 N1 C14 . . . . -126.86(14) ?
    N3 Ni1 N1 C14 . . . . 82.6(8) ?
    O1 Ni1 N1 C14 . . . . -65.14(14) ?
    C17 Ni1 N1 C14 . . . . -96.36(15) ?
    N4 Ni1 O1 C17 . . . . -178.78(12) ?
    N2 Ni1 O1 C17 . . . . 4.5(2) ?
    O2 Ni1 O1 C17 . . . . -1.48(11) ?
    N1 Ni1 O1 C17 . . . . -85.81(12) ?
    N3 Ni1 O1 C17 . . . . 96.60(12) ?
    N4 Ni1 O2 C17 . . . . 9.5(2) ?
    N2 Ni1 O2 C17 . . . . -176.17(12) ?
    N1 Ni1 O2 C17 . . . . 98.67(12) ?
    N3 Ni1 O2 C17 . . . . -83.56(12) ?
    O1 Ni1 O2 C17 . . . . 1.50(11) ?
    N4 Ni1 N2 C2 . . . . 111.64(12) ?
    O2 Ni1 N2 C2 . . . . -66.40(12) ?
    N1 Ni1 N2 C2 . . . . 20.58(12) ?
    N3 Ni1 N2 C2 . . . . -163.13(12) ?
    O1 Ni1 N2 C2 . . . . -71.7(2) ?
    C17 Ni1 N2 C2 . . . . -68.82(14) ?
    N4 Ni1 N2 C3 . . . . -124.88(14) ?
    O2 Ni1 N2 C3 . . . . 57.08(14) ?
    N1 Ni1 N2 C3 . . . . 144.06(14) ?
    N3 Ni1 N2 C3 . . . . -39.65(14) ?
    O1 Ni1 N2 C3 . . . . 51.8(2) ?
    C17 Ni1 N2 C3 . . . . 54.66(16) ?
    C6 N3 C9 C10 . . . . -171.36(17) ?
    Ni1 N3 C9 C10 . . . . -38.4(2) ?
    C9 N3 C6 C7 . . . . -161.79(17) ?
    Ni1 N3 C6 C7 . . . . 73.53(19) ?
    C9 N3 C6 C8 . . . . -44.0(2) ?
    Ni1 N3 C6 C8 . . . . -168.65(15) ?
    C9 N3 C6 C5 . . . . 77.0(2) ?
    Ni1 N3 C6 C5 . . . . -47.7(2) ?
    C10 N4 C11 C12 . . . . -56.9(2) ?
    Ni1 N4 C11 C12 . . . . -177.99(14) ?
    C10 N4 C11 C13 . . . . -178.01(17) ?
    Ni1 N4 C11 C13 . . . . 60.86(19) ?
    C14 C13 C11 N4 . . . . -74.0(2) ?
    C14 C13 C11 C12 . . . . 162.3(2) ?
    N3 C6 C5 C3 . . . . 65.4(2) ?
    C7 C6 C5 C3 . . . . -53.4(2) ?
    C8 C6 C5 C3 . . . . -171.74(18) ?
    C1 N1 C14 C13 . . . . 79.9(2) ?
    Ni1 N1 C14 C13 . . . . -45.6(2) ?
    C1 N1 C14 C15 . . . . -158.53(18) ?
    Ni1 N1 C14 C15 . . . . 76.0(2) ?
    C1 N1 C14 C16 . . . . -39.8(2) ?
    Ni1 N1 C14 C16 . . . . -165.28(15) ?
    C11 C13 C14 N1 . . . . 64.3(2) ?
    C11 C13 C14 C15 . . . . -55.1(3) ?
    C11 C13 C14 C16 . . . . -173.57(19) ?
    C3 N2 C2 C1 . . . . -173.67(16) ?
    Ni1 N2 C2 C1 . . . . -47.29(18) ?
    Ni1 O2 C17 O1 . . . . -2.56(19) ?
    Ni1 O2 C17 C18 . . . . 175.75(18) ?
    Ni1 O1 C17 O2 . . . . 2.50(19) ?
    Ni1 O1 C17 C18 . . . . -175.83(18) ?
    C19 C18 C17 O2 . . . . -10.4(3) ?
    C19 C18 C17 O1 . . . . 167.9(2) ?
    C19 C18 C17 Ni1 . . . . 73(3) ?
    N4 Ni1 C17 O2 . . . . -175.87(11) ?
    N2 Ni1 C17 O2 . . . . 4.71(15) ?
    N1 Ni1 C17 O2 . . . . -81.22(12) ?
    N3 Ni1 C17 O2 . . . . 98.87(12) ?
    O1 Ni1 C17 O2 . . . . -177.45(19) ?
    N4 Ni1 C17 O1 . . . . 1.57(15) ?
    N2 Ni1 C17 O1 . . . . -177.85(10) ?
    O2 Ni1 C17 O1 . . . . 177.45(19) ?
    N1 Ni1 C17 O1 . . . . 96.23(12) ?
    N3 Ni1 C17 O1 . . . . -83.69(12) ?
    N4 Ni1 C17 C18 . . . . 99(2) ?
    N2 Ni1 C17 C18 . . . . -81(2) ?
    O2 Ni1 C17 C18 . . . . -86(2) ?
    N1 Ni1 C17 C18 . . . . -167(2) ?
    N3 Ni1 C17 C18 . . . . 13(2) ?
    O1 Ni1 C17 C18 . . . . 97(2) ?
    C14 N1 C1 C2 . . . . -170.05(17) ?
    Ni1 N1 C1 C2 . . . . -36.21(18) ?
    N2 C2 C1 N1 . . . . 59.0(2) ?
    C22 C23 C24 C25 . . . . -2.0(5) ?
    C25 C20 C21 C22 . . . . -2.6(3) ?
    C19 C20 C21 C22 . . . . 176.0(2) ?
    C11 N4 C10 C9 . . . . -173.26(18) ?
    Ni1 N4 C10 C9 . . . . -45.6(2) ?
    N3 C9 C10 N4 . . . . 59.0(2) ?
    C21 C20 C25 C24 . . . . 2.9(3) ?
    C19 C20 C25 C24 . . . . -175.7(2) ?
    C23 C24 C25 C20 . . . . -0.7(4) ?
    C2 N2 C3 C5 . . . . 179.60(17) ?
    Ni1 N2 C3 C5 . . . . 60.6(2) ?
    C2 N2 C3 C4 . . . . -57.0(2) ?
    Ni1 N2 C3 C4 . . . . -176.01(15) ?
    C6 C5 C3 N2 . . . . -74.0(2) ?
    C6 C5 C3 C4 . . . . 161.30(19) ?
    C24 C23 C22 C21 . . . . 2.3(4) ?
    C20 C21 C22 C23 . . . . 0.0(4) ?
    C17 C18 C19 C20 . . . . -177.7(2) ?
    C25 C20 C19 C18 . . . . 160.3(2) ?
    C21 C20 C19 C18 . . . . -18.4(3) ?
loop_
    _geom_hbond_atom_site_label_D
    _geom_hbond_atom_site_label_H
    _geom_hbond_atom_site_label_A
    _geom_hbond_site_symmetry_A
    _geom_hbond_distance_DH
    _geom_hbond_distance_HA
    _geom_hbond_distance_DA
    _geom_hbond_angle_DHA
    N4 H4D O1W 1_545 0.93 2.11 3.009(2) 163.2
    N2 H2C O1W 1_545 0.93 2.19 3.073(2) 157.6
    O1W H1WA O1 2_655 0.80(3) 1.94(3) 2.732(2) 173(3)
    O1W H1WB O5 . 0.80(3) 2.13(3) 2.921(3) 171(3)
data_global
_journal_date_recd_electronic     2012-06-14
_journal_date_accepted     2012-07-15
_journal_name_full     'Acta Crystallographica, Section E'
_journal_year     2012
_journal_volume     68
_journal_issue      8
_journal_page_first     m1100
_journal_page_last     m1100
_journal_paper_category     QM
_journal_paper_doi     10.1107/S1600536812032175
_journal_coeditor_code     DS2203
_publ_contact_author_name     'Gao, Qiang'
_publ_contact_author_address
;
      School of Bioscience and Bioengineering
      South China University of Technology
      Guangzhou Guangdong 510006
      People's Republic of China
;
_publ_contact_author_email     'gaoqiang021@126.com'
_publ_contact_author_fax     '0086-20-39383252'
_publ_contact_author_phone     '0086-20-39383252'
_publ_section_title
;\
(Cinnamato-\k^2^<i>O</i>,<i>O</i>')(5,5,7,12,12,14-hexamethyl-1,4,8,11-\
tetraazacyclotetradecane-\k^4^<i>N</i>,<i>N</i>',<i>N</i>'',<i>N</i>''')\
nickel(II) perchlorate monohydrate
;
loop_
    _publ_author_name
    _publ_author_address
    'Qiang Gao'
;
      School of Bioscience and Bioengineering
      South China University of Technology
      Guangzhou Guangdong 510006
      People's Republic of China
;
    'Yi-Cheng Cao'
;
      School of Bioscience and Bioengineering
      South China University of Technology
      Guangzhou Guangdong 510006
      People's Republic of China
;
