# Supplementary material for: (Cinnamato-κ2 O,O′)(5,5,7,12,12,14-hexa­methyl-1,4,8,11-tetra­aza­cyclo­tetra­decane-κ4 N,N′,N′′,N′′′)nickel(II) perchlorate monohydrate
Source: Acta Crystallogr Sect E Struct Rep Online. 2012 Jul 21;68(Pt 8):m1100. doi: 10.1107/S1600536812032175 (PMC3414150; doi:10.1107/S1600536812032175)
Supplement: Supplementary file 2 [file e-68-m1100-Isup2.hkl]

# 
# h,k,l, Fc-squared, Fo-squared, sigma(Fo-squared) and status flag 
# 
data_I
_shelx_title      'in P21/n No. 14' 
_shelx_refln_list_code          4 
_shelx_F_calc_maximum      196.97 
_exptl_crystal_F_000      1296.00 
_reflns_d_resolution_high  0.8470 
 
loop_ 
 _symmetry_equiv_pos_as_xyz 
 'x, y, z' 
 '-x+1/2, y+1/2, -z+1/2' 
 '-x, -y, -z' 
 'x-1/2, -y-1/2, z-1/2' 
 
_cell_length_a    10.6903 
_cell_length_b    14.5396 
_cell_length_c    19.2498 
_cell_angle_alpha  90.000 
_cell_angle_beta   94.225 
_cell_angle_gamma  90.000 
 
_shelx_F_squared_multiplier     1.000 
 
loop_ 
 _refln_index_h 
 _refln_index_k 
 _refln_index_l 
 _refln_F_squared_calc 
 _refln_F_squared_meas 
 _refln_F_squared_sigma 
 _refln_observed_status 
   2   0   0      975.98      875.00     15.96 o 
   4   0   0     6255.00     5924.19     98.57 o 
   6   0   0     9549.79     9702.66     54.76 o 
   8   0   0     2085.95     2163.22     68.30 o 
  10   0   0      182.14      217.65     22.27 o 
  12   0   0      910.13      763.67     37.95 o 
   1   1   0     2103.29     1946.86     20.08 o 
   2   1   0     5352.83     5038.08     22.68 o 
   3   1   0     1989.95     1949.25     23.25 o 
   4   1   0     1285.34     1160.20     14.96 o 
   5   1   0     5229.19     5321.87     36.06 o 
   6   1   0       81.30       96.41      4.06 o 
   7   1   0       89.65      105.80      8.09 o 
   8   1   0      508.65      519.13     22.28 o 
   9   1   0     1913.45     1932.70     61.90 o 
  10   1   0     1516.17     1570.41     40.52 o 
  11   1   0      605.41      625.75     35.13 o 
  12   1   0      184.32      121.85     12.89 o 
   0   2   0     2666.23     2242.99     20.69 o 
   2   2   0    13284.76    13155.67     74.75 o 
   3   2   0     1690.75     1656.52     30.58 o 
   4   2   0      375.11      337.47     15.93 o 
   5   2   0      257.18      243.18     15.58 o 
   6   2   0     2015.70     2157.38     25.05 o 
   7   2   0     1169.84     1140.09     20.88 o 
   8   2   0      245.53      251.90     13.20 o 
   9   2   0      180.06      210.67     18.38 o 
  10   2   0      150.08      137.94     19.14 o 
  11   2   0        0.76        5.80      5.03 o 
  12   2   0      441.54      467.22     28.94 o 
   1   3   0    26586.94    25334.97    149.48 o 
   2   3   0     4346.79     3921.31     46.21 o 
   3   3   0     1017.63      984.39     26.01 o 
   4   3   0     3886.50     3757.81     56.13 o 
   5   3   0       27.30       19.93      5.90 o 
   6   3   0      411.56      465.20     14.60 o 
   7   3   0       10.74       17.92      4.35 o 
   8   3   0      205.71      201.91     23.88 o 
   9   3   0      167.65      158.93     21.97 o 
  10   3   0      291.42      283.06     26.56 o 
  11   3   0       33.66       32.01      9.03 o 
  12   3   0      377.26      359.96     22.43 o 
   0   4   0     5330.21     5241.40     45.70 o 
   1   4   0      512.79      419.60      8.45 o 
   2   4   0      111.41      231.60     12.98 o 
   3   4   0      162.73      133.75     10.78 o 
   4   4   0     2449.74     2794.34     52.07 o 
   5   4   0        6.06       28.75     25.11 o 
   6   4   0     3131.10     3083.16     38.12 o 
   7   4   0     1335.76     1416.82     28.45 o 
   8   4   0     1981.64     2100.80     45.82 o 
   9   4   0       83.98      100.62     19.38 o 
  10   4   0        8.26       16.03      7.47 o 
  11   4   0      132.86      126.74     11.48 o 
  12   4   0      350.98      380.88     23.05 o 
   1   5   0      374.51      386.61      9.02 o 
   2   5   0      284.48      222.99     15.30 o 
   3   5   0     3274.34     2797.17     52.08 o 
   4   5   0     5043.96     5029.90     75.54 o 
   5   5   0      495.67      584.50     22.15 o 
   6   5   0       25.12       29.63      6.92 o 
   7   5   0      727.52      745.44     21.30 o 
   8   5   0        0.15        7.86      5.00 o 
   9   5   0        9.40       27.70     11.88 o 
  10   5   0       94.70       75.24     11.03 o 
  11   5   0       10.74        0.14      5.82 o 
   0   6   0     4626.33     4308.18     52.33 o 
   1   6   0     1210.92     1433.25     19.07 o 
   2   6   0     4908.58     5521.47     50.00 o 
   3   6   0      771.19      701.52     19.29 o 
   4   6   0        6.90       10.37      4.19 o 
   5   6   0       36.90       74.36      8.13 o 
   6   6   0     3813.37     3733.67     57.58 o 
   7   6   0     2534.79     2562.90     51.02 o 
   8   6   0       11.75       14.11      5.07 o 
   9   6   0      345.30      315.82     29.87 o 
  10   6   0        6.07       20.61      6.49 o 
  11   6   0      159.91      193.80     19.20 o 
   1   7   0     3186.25     3549.10     49.09 o 
   2   7   0     5690.76     5407.56     87.42 o 
   3   7   0     6261.33     6580.26     57.85 o 
   4   7   0     5464.44     5482.79     54.38 o 
   5   7   0       12.32       12.19      3.42 o 
   6   7   0      246.57      252.16     11.13 o 
   7   7   0       43.01       45.38      9.97 o 
   8   7   0      640.06      542.99     38.02 o 
   9   7   0      504.96      552.26     37.81 o 
  10   7   0      169.38      182.28     21.18 o 
  11   7   0      127.93      143.76     16.30 o 
   0   8   0     4726.47     4590.97     41.85 o 
   1   8   0     5334.36     5561.85     42.88 o 
   2   8   0     1527.54     1751.93     24.18 o 
   3   8   0      571.65      730.59     14.55 o 
   4   8   0     1169.94     1265.40     23.44 o 
   5   8   0      503.96      606.29     17.22 o 
   6   8   0     2037.42     1868.29     31.14 o 
   7   8   0      241.39      256.33     26.08 o 
   8   8   0      143.51      187.79     23.19 o 
   9   8   0        7.98       10.99      7.50 o 
  10   8   0        0.94        3.52      7.18 o 
  11   8   0      269.20      219.11     17.67 o 
   1   9   0       94.03      102.20      6.95 o 
   2   9   0        1.82       13.09      3.22 o 
   3   9   0      363.63      334.79     12.31 o 
   4   9   0       85.72      140.96     10.25 o 
   5   9   0     1477.86     1510.47     28.16 o 
   6   9   0      559.13      642.82     23.52 o 
   7   9   0      106.34      105.41     12.18 o 
   8   9   0      584.88      579.46     38.21 o 
   9   9   0      473.06      451.35     32.33 o 
  10   9   0       23.35       43.38     10.05 o 
   0  10   0     2169.73     2139.70     54.75 o 
   1  10   0      741.46      736.12     16.86 o 
   2  10   0     5243.83     5261.69     50.70 o 
   3  10   0      380.50      394.28     14.12 o 
   4  10   0     1476.43     1461.31     32.75 o 
   5  10   0     1638.34     1593.21     29.81 o 
   6  10   0      642.69      745.11     42.77 o 
   7  10   0      102.18       94.63     11.36 o 
   8  10   0       36.37       53.49     12.69 o 
   9  10   0       13.37       18.57      8.56 o 
  10  10   0        1.38        2.53      7.32 o 
   1  11   0      115.02      120.39      8.34 o 
   2  11   0      492.04      541.14     17.42 o 
   3  11   0     1053.33     1126.47     29.62 o 
   4  11   0     2680.67     2489.47     43.84 o 
   5  11   0       74.42       75.27     10.94 o 
   6  11   0      470.28      502.70     34.74 o 
   7  11   0      126.67      139.67     13.37 o 
   8  11   0      142.40      118.31     16.47 o 
   9  11   0       46.71       55.72     10.79 o 
   0  12   0       12.33       43.37     21.43 o 
   1  12   0     1770.00     1623.06     75.18 o 
   2  12   0      202.07      195.40     12.97 o 
   3  12   0       10.15       11.59     10.20 o 
   4  12   0      742.82      696.39     29.10 o 
   5  12   0       15.82       17.82     10.70 o 
   6  12   0      140.34      173.00     20.54 o 
   7  12   0     1364.59     1383.53     52.47 o 
   8  12   0       55.12       81.28     12.96 o 
   1  13   0        4.49        2.98      6.80 o 
   2  13   0     2594.17     2714.51     84.86 o 
   3  13   0      800.08      706.94     44.38 o 
   4  13   0        1.37        9.19      5.57 o 
   5  13   0       16.01       13.13      5.72 o 
   6  13   0       36.58       52.97      8.35 o 
   7  13   0      125.68       98.33      9.36 o 
   0  14   0      399.32      320.22     28.88 o 
   1  14   0      224.83      223.98     17.55 o 
   2  14   0      152.62      179.15     15.15 o 
   3  14   0      503.45      479.19     36.15 o 
   4  14   0      274.81      297.09     27.27 o 
   5  14   0       18.63       36.95      7.28 o 
   6  14   0      341.73      316.10     24.82 o 
   1  15   0      168.89      174.27     14.44 o 
   2  15   0     2548.32     2739.42     80.34 o 
   3  15   0     1134.61     1047.78     49.09 o 
   4  15   0      347.38      427.75     30.81 o 
   5  15   0        4.81        2.80      6.27 o 
   0  16   0        5.17       -1.18      6.06 o 
   1  16   0      228.51      226.85     11.76 o 
   2  16   0       20.54       16.88      5.85 o 
   3  16   0        8.13       16.02      7.87 o 
   4  16   0      213.93      177.50     17.56 o 
 -11   0   1      515.43      533.36     32.60 o 
  -9   0   1      914.69      851.72     43.13 o 
  -7   0   1     5026.67     5459.08     64.46 o 
  -5   0   1     1215.81      960.42     16.99 o 
  -3   0   1      653.99      575.31     21.85 o 
  -1   0   1    16428.78    13582.42     53.55 o 
   3   0   1     3742.93     3821.50     38.80 o 
   5   0   1       14.51       25.53      3.43 o 
   7   0   1     6233.20     6727.11     81.95 o 
   9   0   1      582.87      646.33     36.52 o 
  11   0   1        3.33       15.31     10.25 o 
 -12   1   1        0.86        3.04      3.30 o 
 -11   1   1      393.94      360.93     18.83 o 
 -10   1   1       10.25       20.00      7.65 o 
  -9   1   1      425.69      385.88     20.86 o 
  -8   1   1      654.92      663.26     26.21 o 
  -7   1   1     1663.53     1714.19     25.88 o 
  -6   1   1       58.48       59.52      3.85 o 
  -5   1   1      262.50      242.47      7.69 o 
  -4   1   1       27.41       26.94      3.61 o 
  -3   1   1     6142.64     6222.82    107.38 o 
  -2   1   1       80.61       80.08      4.06 o 
   0   1   1     6119.14     5731.41     23.10 o 
   1   1   1      555.78      489.57      7.54 o 
   2   1   1     3114.35     3170.88     25.18 o 
   3   1   1    28312.58    26017.63     71.56 o 
   4   1   1      240.95      209.95      7.87 o 
   5   1   1     1688.72     1771.69     17.84 o 
   6   1   1      747.41      773.02     12.11 o 
   7   1   1      125.69      128.85      7.70 o 
   8   1   1       78.29       80.85      7.64 o 
   9   1   1       32.63       29.12      6.83 o 
  10   1   1     1048.88     1072.49     47.66 o 
  11   1   1       77.53       69.54      8.17 o 
  12   1   1       58.46       47.16      8.37 o 
 -12   2   1      220.05      216.45     16.73 o 
 -11   2   1      559.79      568.97     34.68 o 
 -10   2   1      558.87      594.70     25.36 o 
  -9   2   1       23.37       34.25      8.22 o 
  -8   2   1      994.76     1060.83     25.73 o 
  -7   2   1        2.70        8.26      3.26 o 
  -6   2   1     2615.19     2402.19     45.60 o 
  -5   2   1     2240.77     2266.03     48.21 o 
  -4   2   1     1518.39     1817.00     38.18 o 
  -3   2   1      171.66      271.49     13.03 o 
  -2   2   1     2550.78     2556.51     34.13 o 
  -1   2   1      745.97      732.49     15.42 o 
   0   2   1    23661.61    18150.84     70.17 o 
   1   2   1     9124.93     8464.20     53.84 o 
   2   2   1      414.43      431.80     13.46 o 
   3   2   1     5120.76     5191.94     53.02 o 
   4   2   1       75.40       62.46      6.93 o 
   5   2   1      326.08      428.68     19.58 o 
   6   2   1     2275.05     2177.81     22.34 o 
   7   2   1      320.12      335.38     10.14 o 
   8   2   1     2428.13     2505.01     83.24 o 
   9   2   1      519.13      598.31     39.36 o 
  10   2   1     1816.78     1920.10     64.81 o 
  11   2   1       28.95       30.54      6.18 o 
  12   2   1      420.83      371.78     15.17 o 
 -12   3   1       86.81       77.76     12.50 o 
 -11   3   1      957.17      883.08     73.14 o 
 -10   3   1      386.17      380.42     30.82 o 
  -9   3   1     3851.78     4258.02    104.62 o 
  -8   3   1      151.16      137.34      9.87 o 
  -7   3   1      450.31      438.49     13.52 o 
  -6   3   1       30.45       44.13      5.15 o 
  -5   3   1        6.65       29.62      7.08 o 
  -4   3   1     1429.34     1482.42     36.03 o 
  -3   3   1     8613.45     8529.18     77.74 o 
  -2   3   1     1368.37     1367.83     27.66 o 
  -1   3   1     7948.30     7661.53    109.05 o 
   0   3   1    10588.98    10314.25    228.63 o 
   1   3   1      807.14      851.97     19.30 o 
   2   3   1     3445.92     3490.15     43.76 o 
   3   3   1      176.37      210.43     12.05 o 
   4   3   1     3430.21     3472.11     52.73 o 
   5   3   1     1673.29     1699.86     40.87 o 
   6   3   1       51.54       58.20      5.83 o 
   7   3   1      582.18      572.30     15.16 o 
   8   3   1     1326.37     1364.79     52.84 o 
   9   3   1      709.59      690.43     43.22 o 
  10   3   1      595.64      542.55     59.42 o 
  11   3   1     1676.95     1577.95     47.97 o 
  12   3   1       97.12      118.04     13.04 o 
 -12   4   1      444.30      384.54     23.61 o 
 -11   4   1        2.20        3.69      5.13 o 
 -10   4   1     1390.40     1421.70     41.99 o 
  -9   4   1       56.09       82.80     16.93 o 
  -8   4   1      126.01      109.26     11.51 o 
  -7   4   1     1638.45     1656.86     45.89 o 
  -6   4   1       66.79       81.37      6.68 o 
  -5   4   1     5200.98     4671.34     74.60 o 
  -4   4   1     3898.96     3741.34     60.59 o 
  -3   4   1       55.60      102.00      9.78 o 
  -2   4   1     3643.67     3939.46     52.03 o 
  -1   4   1     4970.68     4835.13     27.90 o 
   0   4   1     9028.96     8729.44     40.73 o 
   1   4   1    23891.63    22048.64    137.40 o 
   2   4   1     1465.26     1325.83     30.71 o 
   3   4   1     1393.53     1409.20     33.69 o 
   4   4   1     1427.45     1647.50     39.54 o 
   5   4   1      112.30       99.83      8.13 o 
   6   4   1     1211.90     1318.25     24.78 o 
   7   4   1     6729.00     6729.83     61.58 o 
   8   4   1        1.23       -1.61      5.32 o 
   9   4   1      283.24      273.92     28.18 o 
  10   4   1       46.00       46.12      9.60 o 
  11   4   1      996.90      871.20     37.98 o 
  12   4   1        7.35       11.75      5.42 o 
 -12   5   1       35.79       43.63      9.21 o 
 -11   5   1       86.05       63.55     20.14 o 
 -10   5   1     1431.08     1307.03     71.28 o 
  -9   5   1      170.17      182.66     23.55 o 
  -8   5   1     1946.76     1978.99     46.27 o 
  -7   5   1       14.23       24.28      6.51 o 
  -6   5   1      106.55      104.63      9.81 o 
  -5   5   1       57.93       67.47     10.40 o 
  -4   5   1      540.63      387.98     21.41 o 
  -3   5   1      712.23      765.98     27.57 o 
  -2   5   1     3059.50     3060.85     35.29 o 
  -1   5   1     6004.47     6082.46     43.37 o 
   0   5   1      815.62      881.41     14.86 o 
   1   5   1     1002.65     1132.79     17.50 o 
   2   5   1      568.33      569.58     14.35 o 
   3   5   1       16.25       51.20      7.97 o 
   4   5   1     2048.07     2071.30     48.11 o 
   5   5   1     1166.42     1352.59     30.49 o 
   6   5   1     3367.15     3485.53     41.40 o 
   7   5   1      496.67      473.31     17.03 o 
   8   5   1        1.10       11.71      6.29 o 
   9   5   1      361.21      308.81     20.56 o 
  10   5   1      871.68      914.06    106.59 o 
  11   5   1       22.54       22.30      4.28 o 
 -11   6   1        0.62        0.40      7.04 o 
 -10   6   1       48.88       60.37      9.04 o 
  -9   6   1      372.13      330.81     20.40 o 
  -8   6   1       35.57       31.02      7.43 o 
  -7   6   1        6.21        9.10     10.96 o 
  -6   6   1      539.11      549.05     22.42 o 
  -5   6   1      886.85      962.65     22.34 o 
  -4   6   1     4061.44     4070.40     72.81 o 
  -3   6   1      969.41      950.80     24.54 o 
  -2   6   1      783.53      743.62     35.92 o 
  -1   6   1     4015.24     3997.19     50.55 o 
   0   6   1     8063.36     7764.35    127.52 o 
   1   6   1      927.88      810.85     32.78 o 
   2   6   1     8705.83     8259.27     58.98 o 
   3   6   1     1496.60     1491.93     47.15 o 
   4   6   1      996.85     1204.28     28.49 o 
   5   6   1      110.20       87.57      8.28 o 
   6   6   1     4429.74     4547.86     48.70 o 
   7   6   1      470.44      448.29     14.79 o 
   8   6   1      221.96      174.10     23.44 o 
   9   6   1     1340.82     1297.17    169.29 o 
  10   6   1        3.27        9.35      6.38 o 
  11   6   1        9.96       14.27      7.80 o 
 -11   7   1       28.11       40.31     10.15 o 
 -10   7   1        2.66        8.72      8.68 o 
  -9   7   1     3321.36     3225.14     89.84 o 
  -8   7   1      544.31      583.82     39.28 o 
  -7   7   1     2457.15     2405.42     41.12 o 
  -6   7   1      139.59      153.10     14.05 o 
  -5   7   1      527.33      518.68     14.95 o 
  -4   7   1     1092.95     1153.21     24.18 o 
  -3   7   1     5411.65     5239.99     57.44 o 
  -2   7   1     1822.61     1794.91     31.70 o 
  -1   7   1     7286.24     7191.97     73.38 o 
   0   7   1      191.64      229.41      9.24 o 
   1   7   1     1068.21     1160.18     19.36 o 
   2   7   1     1840.30     1962.98     78.94 o 
   3   7   1    11496.78    11262.82     80.33 o 
   4   7   1      257.29      235.32      9.31 o 
   5   7   1     3177.53     2944.00     49.61 o 
   6   7   1      281.89      281.24     13.70 o 
   7   7   1       45.94       51.05      8.76 o 
   8   7   1      369.20      388.78     32.54 o 
   9   7   1      844.89      846.96     46.81 o 
  10   7   1      386.59      339.43     28.25 o 
  11   7   1      300.76      325.94     22.85 o 
 -11   8   1        1.99        7.70      5.52 o 
 -10   8   1      130.21      113.43     11.42 o 
  -9   8   1       33.93       22.68     10.17 o 
  -8   8   1      243.08      196.91     23.01 o 
  -7   8   1      164.23      149.08     11.30 o 
  -6   8   1     4551.03     4466.64     58.04 o 
  -5   8   1     1649.78     1637.65     24.82 o 
  -4   8   1      342.00      361.29     13.26 o 
  -3   8   1     2104.97     2005.61     24.33 o 
  -2   8   1      820.69      799.68     20.36 o 
  -1   8   1     2351.31     2208.55     26.76 o 
   0   8   1       11.88       12.84      3.10 o 
   1   8   1     3550.41     3508.81     39.02 o 
   2   8   1     2600.55     2767.11     46.29 o 
   3   8   1     1272.40     1302.74     22.37 o 
   4   8   1     2576.09     2477.49     41.72 o 
   5   8   1     2749.13     2795.30     51.19 o 
   6   8   1     2310.21     2253.56     39.47 o 
   7   8   1     1042.69     1114.70     53.36 o 
   8   8   1     3008.46     2845.27     85.70 o 
   9   8   1       99.93      108.65     17.75 o 
  10   8   1       23.70       16.18      7.60 o 
  11   8   1      205.89      202.87     17.07 o 
 -10   9   1      905.40      887.75     27.29 o 
  -9   9   1       11.19        8.69      8.12 o 
  -8   9   1        1.84       -4.33      9.91 o 
  -7   9   1      649.51      614.38     21.86 o 
  -6   9   1      736.26      784.46     24.21 o 
  -5   9   1      495.21      526.85     16.94 o 
  -4   9   1      299.31      330.98     15.28 o 
  -3   9   1       44.12       37.71      5.78 o 
  -2   9   1     7262.10     7464.91     66.13 o 
  -1   9   1      991.84      894.85     18.41 o 
   0   9   1     1106.78     1028.38     16.31 o 
   1   9   1       73.15      111.59      6.12 o 
   2   9   1       51.75       70.57      5.49 o 
   3   9   1      376.15      346.15     12.53 o 
   4   9   1     3546.01     3774.97     49.60 o 
   5   9   1        8.59       11.08      6.66 o 
   6   9   1      240.62      232.80     13.58 o 
   7   9   1      954.75      933.71     48.90 o 
   8   9   1        8.53       21.67     11.10 o 
   9   9   1        6.35        9.55      9.12 o 
  10   9   1       48.87       17.35      7.31 o 
 -10  10   1       43.72       35.87      6.65 o 
  -9  10   1       66.83      110.20     15.46 o 
  -8  10   1       82.12       79.20     14.56 o 
  -7  10   1      831.60      903.21     32.87 o 
  -6  10   1      591.12      548.96     25.41 o 
  -5  10   1      799.87      747.69     20.71 o 
  -4  10   1       12.24       16.71      5.11 o 
  -3  10   1      338.06      352.47     13.72 o 
  -2  10   1      334.19      355.37     13.57 o 
  -1  10   1      362.31      429.67     13.12 o 
   0  10   1      236.42      229.92     11.18 o 
   1  10   1       87.25       76.61      7.27 o 
   2  10   1     1659.67     1711.95     25.18 o 
   3  10   1     5291.88     5301.97     50.81 o 
   4  10   1      402.55      434.22     39.22 o 
   5  10   1       68.27       60.17      9.36 o 
   6  10   1       14.68       23.28      7.28 o 
   7  10   1     2421.09     2245.06     74.49 o 
   8  10   1       67.60       85.60     15.62 o 
   9  10   1     1265.14     1309.21     50.46 o 
  10  10   1       79.33       97.13      8.89 o 
  -9  11   1      169.55      164.74     11.34 o 
  -8  11   1      931.90      838.31     27.70 o 
  -7  11   1       63.64       42.59      8.18 o 
  -6  11   1       93.76      113.46     16.88 o 
  -5  11   1      413.76      392.65     17.93 o 
  -4  11   1      444.44      417.36     18.66 o 
  -3  11   1      228.88      219.94     11.49 o 
  -2  11   1      197.54      175.98      9.20 o 
  -1  11   1     1969.07     1979.81     46.80 o 
   0  11   1       13.08       15.16      5.35 o 
   1  11   1        0.12        1.24      3.22 o 
   2  11   1      242.51      263.12     14.19 o 
   3  11   1     3553.23     3416.21     42.38 o 
   4  11   1        0.40       21.56     10.34 o 
   5  11   1      177.03      221.59     17.38 o 
   6  11   1      217.88      160.00     14.55 o 
   7  11   1      159.70      137.09     13.08 o 
   8  11   1        6.09       17.99      8.41 o 
   9  11   1       16.53       16.07      7.61 o 
  -8  12   1      162.01      124.70     10.02 o 
  -7  12   1     1108.75     1099.43     50.60 o 
  -6  12   1       59.04       51.18      8.33 o 
  -5  12   1      856.42      802.73     24.83 o 
  -4  12   1      290.50      310.79     15.98 o 
  -3  12   1     1516.91     1490.22     34.44 o 
  -2  12   1       30.55       25.90     11.27 o 
  -1  12   1     1879.06     1881.10     47.71 o 
   0  12   1      609.83      534.96     17.71 o 
   1  12   1     2231.54     2256.40     42.86 o 
   2  12   1      529.38      638.94     27.72 o 
   3  12   1      607.12      637.98     42.38 o 
   4  12   1      143.62      127.53     19.72 o 
   5  12   1        9.69        6.18      5.88 o 
   6  12   1       28.75       32.84     11.04 o 
   7  12   1      294.83      282.48     17.35 o 
   8  12   1     1570.43     1545.10     51.01 o 
  -7  13   1      339.20      277.95     15.29 o 
  -6  13   1      161.10      153.07     12.98 o 
  -5  13   1      483.78      469.96     29.97 o 
  -4  13   1       19.16       11.64      5.42 o 
  -3  13   1        4.89       13.10      6.32 o 
  -2  13   1      860.48      866.16     33.23 o 
  -1  13   1      105.12       93.36     18.74 o 
   0  13   1     1237.22     1359.66     42.12 o 
   1  13   1     2967.86     3038.58     62.06 o 
   2  13   1      522.99      533.33     25.64 o 
   3  13   1       15.96       28.87     11.80 o 
   4  13   1     1581.45     1513.57     63.17 o 
   5  13   1       12.57       21.12      6.59 o 
   6  13   1      275.93      266.12     17.09 o 
   7  13   1       39.68       49.54      7.31 o 
  -6  14   1      265.38      199.17     19.76 o 
  -5  14   1      467.31      547.20     36.09 o 
  -4  14   1       73.62       66.68     14.78 o 
  -3  14   1      876.48      938.26     49.88 o 
  -2  14   1      274.27      308.70     19.49 o 
  -1  14   1      638.76      600.51     27.66 o 
   0  14   1       69.15       85.67     11.66 o 
   1  14   1     3233.08     3453.98     64.93 o 
   2  14   1      201.28      197.56     24.59 o 
   3  14   1        9.25       10.13      9.22 o 
   4  14   1      236.41      182.73     14.53 o 
   5  14   1     1368.58     1371.93     49.23 o 
   6  14   1       48.92       45.74     14.29 o 
  -5  15   1        8.87        5.16      6.43 o 
  -4  15   1       18.07       28.88     10.84 o 
  -3  15   1      683.64      702.27     28.57 o 
  -2  15   1      437.51      450.26     21.87 o 
  -1  15   1      915.70      833.92     30.74 o 
   0  15   1      169.48      143.96     10.70 o 
   1  15   1        4.21       -5.18      5.18 o 
   2  15   1       34.61       43.81     13.31 o 
   3  15   1      788.45      731.94     41.20 o 
   4  15   1      257.07      281.33     24.54 o 
   5  15   1       92.16       82.98     13.56 o 
  -4  16   1      714.46      698.91     33.45 o 
  -3  16   1       96.00       86.52     13.49 o 
  -2  16   1      190.64      224.11     20.88 o 
  -1  16   1      103.33      119.30      8.89 o 
   0  16   1      181.50      202.75     11.09 o 
   1  16   1      131.90      153.10     18.01 o 
   2  16   1     1758.04     1716.68     57.33 o 
   3  16   1       19.87       29.58      6.73 o 
   4  16   1        0.38        2.21      5.25 o 
 -12   0   2      515.72      459.09     39.12 o 
 -10   0   2      386.60      389.31     30.44 o 
  -8   0   2       66.65       53.43     11.92 o 
  -6   0   2     4648.71     4588.01     97.34 o 
  -4   0   2     1343.04     1253.15     31.33 o 
  -2   0   2    27016.49    23573.13    100.88 o 
   0   0   2     5107.06     4851.57     27.05 o 
   2   0   2     7271.83     6948.59     35.05 o 
   4   0   2       13.41       23.79      3.07 o 
   6   0   2     1627.49     1611.92     24.70 o 
   8   0   2     1318.46     1287.10     35.79 o 
  10   0   2      204.26      201.47     20.29 o 
  12   0   2        1.89       12.83      7.38 o 
 -12   1   2     1155.14     1129.12     52.19 o 
 -11   1   2        0.20        6.18      4.66 o 
 -10   1   2       58.21       54.16      9.73 o 
  -9   1   2      317.02      294.58     18.70 o 
  -8   1   2     5526.60     5628.07     59.98 o 
  -7   1   2     4492.95     4909.46     75.98 o 
  -6   1   2      317.76      311.45     10.28 o 
  -5   1   2     4302.77     4505.87     76.91 o 
  -4   1   2      459.30      368.11      7.82 o 
  -3   1   2     4574.40     4512.67     37.30 o 
  -2   1   2     1560.42     1497.22     30.33 o 
  -1   1   2    31726.88    26370.46     86.23 o 
   0   1   2     1477.11     1346.10     53.26 o 
   1   1   2      882.34      876.83     16.98 o 
   2   1   2     6527.14     6209.26     74.55 o 
   3   1   2      171.48      196.45      5.11 o 
   4   1   2     3074.34     3327.95     24.53 o 
   5   1   2     3041.54     2889.50     22.91 o 
   6   1   2       11.19       11.83      1.93 o 
   7   1   2     2391.50     2391.60     31.16 o 
   8   1   2      492.81      502.07     18.35 o 
   9   1   2     1574.14     1463.12     40.85 o 
  10   1   2      973.48      970.10     44.27 o 
  11   1   2     1777.81     1586.91     44.00 o 
  12   1   2     1475.83     1285.29     32.87 o 
 -12   2   2       90.79       94.30     20.62 o 
 -11   2   2       63.73       67.08     14.05 o 
 -10   2   2       20.43       43.53      8.65 o 
  -9   2   2      107.19      117.27     10.55 o 
  -8   2   2      251.85      242.36     12.99 o 
  -7   2   2     1312.33     1374.73     33.85 o 
  -6   2   2      315.75      294.17     11.80 o 
  -5   2   2     2601.75     2867.69     56.28 o 
  -4   2   2       88.05      132.52     11.14 o 
  -3   2   2    15878.49    15495.77    100.84 o 
  -2   2   2     2819.75     2537.73     35.34 o 
  -1   2   2     1597.34     1401.40     22.09 o 
   0   2   2      871.26      771.69     24.34 o 
   1   2   2      197.02      223.93      9.86 o 
   2   2   2    27418.25    24968.19    102.03 o 
   3   2   2    10811.55    10363.24     53.48 o 
   4   2   2     3126.80     3184.55     45.46 o 
   5   2   2      370.37      489.14     20.38 o 
   6   2   2     1432.20     1563.74     19.12 o 
   7   2   2      919.83     1002.71     23.43 o 
   8   2   2     1551.63     1489.90     55.77 o 
   9   2   2      577.71      632.03     34.51 o 
  10   2   2     1333.79     1363.89     97.42 o 
  11   2   2     1729.33     1509.84     42.16 o 
 -12   3   2       99.23       92.29     12.87 o 
 -11   3   2      321.99      345.02     27.70 o 
 -10   3   2      897.47      885.21     47.04 o 
  -9   3   2     1037.94     1012.73     33.94 o 
  -8   3   2     1261.01     1215.80     28.48 o 
  -7   3   2     1290.38     1305.45     38.14 o 
  -6   3   2     5620.89     5576.83     51.60 o 
  -5   3   2     3989.53     4561.99     73.52 o 
  -4   3   2       99.33       93.17     10.07 o 
  -3   3   2      868.21      728.75     23.31 o 
  -2   3   2    15664.12    15441.66     95.13 o 
  -1   3   2     9328.94     8975.63     46.56 o 
   0   3   2     1231.85     1167.10     15.57 o 
   1   3   2      243.85      320.17     13.06 o 
   2   3   2     2641.20     2739.18     28.77 o 
   3   3   2      757.02      917.75     24.60 o 
   4   3   2     3318.17     3184.96     50.08 o 
   5   3   2      118.06       95.06      9.89 o 
   6   3   2     7464.20     7272.86     62.92 o 
   7   3   2     2269.25     2204.85     35.00 o 
   8   3   2     2298.84     2448.92     50.77 o 
   9   3   2       38.40       34.32      8.66 o 
  10   3   2      316.45      298.70     26.22 o 
  11   3   2      300.14      275.70     13.99 o 
 -12   4   2      105.99      115.87     13.96 o 
 -11   4   2       50.36       62.25     11.90 o 
 -10   4   2      206.72      238.29     24.80 o 
  -9   4   2       24.59       23.52     11.31 o 
  -8   4   2        2.94       46.38     31.87 o 
  -7   4   2      254.92      266.98     12.89 o 
  -6   4   2     4809.00     4779.90     48.89 o 
  -5   4   2        5.32       25.30      7.14 o 
  -4   4   2     2461.78     2822.76     54.05 o 
  -3   4   2     2342.46     2442.37     45.83 o 
  -2   4   2     1398.75     1461.60     23.28 o 
  -1   4   2     6885.79     6467.84     44.42 o 
   0   4   2     6094.74     5678.53     25.36 o 
   1   4   2      884.88      778.96     12.29 o 
   2   4   2       83.82      111.81      6.68 o 
   3   4   2       52.70       80.91      8.54 o 
   4   4   2     1278.66     1372.88     35.98 o 
   5   4   2     4377.98     4446.40     43.80 o 
   6   4   2      557.49      580.97     14.14 o 
   7   4   2      619.91      610.05     18.68 o 
   8   4   2        3.09        4.31      5.66 o 
   9   4   2     1516.92     1511.60    101.48 o 
  10   4   2     1008.21     1085.20     48.44 o 
  11   4   2     1032.23      914.06     29.85 o 
 -12   5   2       17.80       14.37      6.63 o 
 -11   5   2      149.90      160.44     12.78 o 
 -10   5   2      653.25      646.24     28.07 o 
  -9   5   2     1030.54      956.81     49.89 o 
  -8   5   2       79.81       69.41     10.08 o 
  -7   5   2      733.80      773.61     49.47 o 
  -6   5   2      585.06      634.46     18.70 o 
  -5   5   2     1475.42     1406.07     53.72 o 
  -4   5   2     6644.55     7527.72     93.49 o 
  -3   5   2      714.80      934.27     30.53 o 
  -2   5   2     1253.56     1482.71     25.43 o 
  -1   5   2     2571.49     2281.53     29.42 o 
   0   5   2     9680.36     9565.03     57.46 o 
   1   5   2     4664.79     4369.01     78.63 o 
   2   5   2        0.03       13.42      7.60 o 
   3   5   2       27.71       51.58      7.65 o 
   4   5   2       10.73       12.93      5.46 o 
   5   5   2    11330.72    11322.66     96.39 o 
   6   5   2      912.95      907.78     21.36 o 
   7   5   2       19.20       23.62      5.04 o 
   8   5   2      226.26      225.16     13.64 o 
   9   5   2      618.37      626.45     74.57 o 
  10   5   2      158.15      141.49     10.92 o 
  11   5   2       29.08       32.59      6.23 o 
 -11   6   2        2.23        5.43      6.16 o 
 -10   6   2      260.78      260.46     25.64 o 
  -9   6   2     1054.82     1087.23     52.53 o 
  -8   6   2       26.95        7.48      9.08 o 
  -7   6   2       48.20       60.42      9.06 o 
  -6   6   2      132.43      161.02     12.64 o 
  -5   6   2     2843.48     2714.49     37.52 o 
  -4   6   2        2.24       20.54      3.96 o 
  -3   6   2     1302.48     1369.33     28.47 o 
  -2   6   2      996.04     1159.45     24.35 o 
  -1   6   2       15.52       17.15      3.65 o 
   0   6   2    10506.43    10478.75     59.49 o 
   1   6   2     1443.33     1376.61     19.80 o 
   2   6   2     1033.91     1042.84     16.91 o 
   3   6   2      362.57      460.62     14.74 o 
   4   6   2      164.13      160.48     10.83 o 
   5   6   2      352.59      326.08     11.34 o 
   6   6   2      995.62      965.65     19.93 o 
   7   6   2      168.57      144.82     11.83 o 
   8   6   2      271.45      277.44     16.02 o 
   9   6   2     2096.49     2011.13    145.21 o 
  10   6   2       24.65       20.33      6.57 o 
  11   6   2      218.67      272.20     21.63 o 
 -11   7   2        7.01       20.16      7.58 o 
 -10   7   2      111.63      123.63     12.24 o 
  -9   7   2       29.31       20.87     10.21 o 
  -8   7   2     1110.35     1096.98     52.39 o 
  -7   7   2      173.91      199.20     11.43 o 
  -6   7   2     3279.28     3423.78     57.41 o 
  -5   7   2     2546.69     2612.77     33.70 o 
  -4   7   2      123.26      130.23      8.57 o 
  -3   7   2       34.51       32.73      4.06 o 
  -2   7   2    10625.26    10590.16     78.89 o 
  -1   7   2     1795.26     1922.74     32.20 o 
   0   7   2      956.37      836.73     20.75 o 
   1   7   2    12478.44    12540.44    106.21 o 
   2   7   2      405.13      437.48     16.59 o 
   3   7   2      801.64      895.04     20.50 o 
   4   7   2     3937.88     3910.46     45.24 o 
   5   7   2      184.74      231.20     11.94 o 
   6   7   2     1025.12     1028.33     31.69 o 
   7   7   2       14.23       28.62     11.72 o 
   8   7   2      172.39      194.87     24.40 o 
   9   7   2       52.05       49.67     13.79 o 
  10   7   2      810.73      756.32     40.75 o 
  11   7   2        1.42        8.42      6.63 o 
 -11   8   2       16.28        5.90      4.89 o 
 -10   8   2      301.18      305.28     17.54 o 
  -9   8   2       42.76       52.04     12.75 o 
  -8   8   2        6.98        1.10      4.50 o 
  -7   8   2        1.97        7.40      5.41 o 
  -6   8   2     2041.32     2108.56     46.71 o 
  -5   8   2       68.07       80.77      6.69 o 
  -4   8   2     3021.85     2888.75     36.06 o 
  -3   8   2     2698.55     2691.03     33.00 o 
  -2   8   2      330.14      384.50     12.09 o 
  -1   8   2     5420.66     5511.56     73.06 o 
   0   8   2     3626.32     3605.55     34.15 o 
   1   8   2     9661.59     9583.17     90.47 o 
   2   8   2     2537.46     2488.97     40.17 o 
   3   8   2     4354.78     4278.55     47.93 o 
   4   8   2      238.16      286.55     13.30 o 
   5   8   2        1.61        4.48      3.90 o 
   6   8   2        9.17       31.54      6.92 o 
   7   8   2     1070.14      995.15     50.79 o 
   8   8   2      798.64      749.06     45.04 o 
   9   8   2      469.42      467.83     34.20 o 
  10   8   2      636.70      607.47     34.59 o 
  11   8   2       69.70       71.07     10.57 o 
 -10   9   2      162.26      168.30     12.23 o 
  -9   9   2      233.76      208.02     21.75 o 
  -8   9   2      220.37      232.80     16.60 o 
  -7   9   2     2309.10     2281.59     42.39 o 
  -6   9   2       16.52       12.50      5.11 o 
  -5   9   2     1439.76     1445.76     28.03 o 
  -4   9   2       25.03       20.92      4.20 o 
  -3   9   2     7536.91     7526.57     75.90 o 
  -2   9   2       89.59       97.00      6.79 o 
  -1   9   2      478.97      422.63     13.04 o 
   0   9   2       80.74       94.57      8.12 o 
   1   9   2      248.54      241.91      7.88 o 
   2   9   2      228.77      223.75      7.69 o 
   3   9   2       53.71       52.88      6.23 o 
   4   9   2     1345.58     1339.70     29.88 o 
   5   9   2     2464.98     2270.77     48.62 o 
   6   9   2      213.58      168.47     11.62 o 
   7   9   2     1167.02     1165.15     55.02 o 
   8   9   2      248.95      311.01     28.96 o 
   9   9   2      133.56      129.86     18.71 o 
  10   9   2       12.75        6.82      6.29 o 
 -10  10   2      188.81      240.61     18.43 o 
  -9  10   2       38.43       49.18     10.61 o 
  -8  10   2      442.62      368.50     19.56 o 
  -7  10   2      295.10      348.39     16.63 o 
  -6  10   2      320.08      287.77     15.54 o 
  -5  10   2        4.98        7.46      4.17 o 
  -4  10   2     1036.22     1136.11     29.61 o 
  -3  10   2      186.10      192.13     12.36 o 
  -2  10   2      719.45      654.06     21.52 o 
  -1  10   2     1943.91     1919.65     30.94 o 
   0  10   2      196.29      196.40     11.77 o 
   1  10   2      500.04      527.71     15.83 o 
   2  10   2     2221.86     2269.95     30.58 o 
   3  10   2       29.43       32.72      5.78 o 
   4  10   2     1083.05     1084.73     28.19 o 
   5  10   2      114.29      124.31     13.08 o 
   6  10   2     1564.90     1578.90     43.60 o 
   7  10   2      160.03      137.06     20.43 o 
   8  10   2      630.46      568.90     36.89 o 
   9  10   2        1.55        3.96      7.04 o 
  10  10   2       27.14       30.78      8.10 o 
  -9  11   2      400.92      407.93     17.08 o 
  -8  11   2      896.72      881.09     43.36 o 
  -7  11   2      107.10      100.74     11.22 o 
  -6  11   2     1110.59     1062.65     28.86 o 
  -5  11   2      236.69      229.70     14.21 o 
  -4  11   2     5002.07     4959.33     94.18 o 
  -3  11   2      338.73      357.88     20.34 o 
  -2  11   2     3026.86     3080.56     41.92 o 
  -1  11   2     2613.81     2551.28     34.66 o 
   0  11   2      513.72      505.33     16.56 o 
   1  11   2        2.23        5.79      3.79 o 
   2  11   2        2.67        7.94      4.15 o 
   3  11   2      867.95      873.24     25.48 o 
   4  11   2      468.53      558.94     38.42 o 
   5  11   2       41.88       42.35     11.71 o 
   6  11   2     1419.49     1290.40     53.86 o 
   7  11   2      613.35      604.81     37.96 o 
   8  11   2      305.35      296.42     25.67 o 
   9  11   2       18.03       29.92      8.43 o 
  -8  12   2       39.30       69.38     16.10 o 
  -7  12   2       10.92       12.13      7.20 o 
  -6  12   2      295.48      251.03     13.77 o 
  -5  12   2     1442.18     1587.87     41.18 o 
  -4  12   2        7.85       19.75      6.98 o 
  -3  12   2       39.28       51.89      7.61 o 
  -2  12   2     1298.58     1345.60     33.85 o 
  -1  12   2     1035.21     1058.76     25.09 o 
   0  12   2       22.63       23.52      4.63 o 
   1  12   2     1240.28     1301.09     32.42 o 
   2  12   2       24.71       32.65     10.31 o 
   3  12   2      586.30      555.77     39.77 o 
   4  12   2       19.48       34.24     13.56 o 
   5  12   2       56.36       44.07      8.77 o 
   6  12   2       17.99        9.53      7.52 o 
   7  12   2      339.68      352.42     24.30 o 
   8  12   2        1.07       -6.13      6.13 o 
  -7  13   2      306.17      252.78     21.77 o 
  -6  13   2       29.19       33.45     10.88 o 
  -5  13   2      299.53      300.17     19.23 o 
  -4  13   2       41.51       28.15      7.85 o 
  -3  13   2      381.18      389.56     22.21 o 
  -2  13   2       94.86       85.51     11.64 o 
  -1  13   2      211.76      223.89     18.00 o 
   0  13   2     4292.09     4385.13     75.30 o 
   1  13   2      758.62      799.39     31.82 o 
   2  13   2     1054.31     1096.53     56.11 o 
   3  13   2       49.48       34.60     12.70 o 
   4  13   2      875.86      815.73     46.26 o 
   5  13   2      427.26      474.61     23.50 o 
   6  13   2      195.55      168.91     19.48 o 
   7  13   2     1152.00     1046.97     38.87 o 
  -6  14   2      477.31      424.96     28.59 o 
  -5  14   2        0.53        8.12      7.90 o 
  -4  14   2      878.78      904.31     48.51 o 
  -3  14   2      432.39      378.83     20.80 o 
  -2  14   2       10.33        3.79      5.70 o 
  -1  14   2      611.25      636.44     28.53 o 
   0  14   2      259.18      300.86     19.87 o 
   1  14   2       77.88      128.81     13.41 o 
   2  14   2     1443.62     1576.54     65.72 o 
   3  14   2       10.01       27.46     11.82 o 
   4  14   2        6.46        9.97      4.84 o 
   5  14   2        0.75        4.88      5.71 o 
   6  14   2        6.75       22.75      7.63 o 
  -5  15   2      211.86      231.20     21.07 o 
  -4  15   2       37.17       37.83     10.52 o 
  -3  15   2      110.16       97.09     16.70 o 
  -2  15   2     1017.42     1005.84     26.81 o 
  -1  15   2      692.18      707.51     22.94 o 
   0  15   2     1292.78     1445.52     31.80 o 
   1  15   2      115.92      121.37     12.15 o 
   2  15   2       28.57       29.10     11.22 o 
   3  15   2      224.70      248.74     15.95 o 
   4  15   2      751.69      703.04     39.54 o 
   5  15   2      176.52      172.14     11.59 o 
  -4  16   2       28.07       19.83      7.51 o 
  -3  16   2      146.69      139.60     16.20 o 
  -2  16   2      119.32      118.56     14.88 o 
  -1  16   2       15.45       17.87      5.79 o 
   0  16   2       10.20       11.97      6.85 o 
   1  16   2       14.88       10.11      6.64 o 
   2  16   2      106.95      116.76     16.21 o 
   3  16   2      340.91      351.33     25.03 o 
   4  16   2      117.46      115.88     14.51 o 
 -11   0   3      537.27      448.31     31.17 o 
  -9   0   3     2626.84     2779.66     80.62 o 
  -7   0   3     3104.07     3391.94     52.84 o 
  -5   0   3     8256.97     8745.99     96.94 o 
  -3   0   3     5048.76     4696.00     56.54 o 
  -1   0   3     1917.59     1743.22     11.96 o 
   1   0   3     9988.35     8949.78     52.18 o 
   3   0   3      935.91     1015.34     16.47 o 
   5   0   3      802.48      685.80     77.67 o 
   7   0   3      170.61      236.11     11.12 o 
   9   0   3     2086.69     2082.14     67.05 o 
  11   0   3     1999.18     1841.86     66.40 o 
 -12   1   3      312.32      361.38     23.93 o 
 -11   1   3      399.30      390.05     20.38 o 
 -10   1   3      323.91      329.95     20.48 o 
  -9   1   3      817.84      851.02     31.68 o 
  -8   1   3     1187.16     1240.26     28.77 o 
  -7   1   3      620.44      639.59     19.25 o 
  -6   1   3     6316.48     6539.83     47.61 o 
  -5   1   3      105.32      121.49      8.70 o 
  -4   1   3     3166.82     3299.61     38.36 o 
  -3   1   3     5723.85     5349.21     43.38 o 
  -2   1   3     6611.06     6346.27    163.03 o 
  -1   1   3     4173.12     3910.56     37.48 o 
   0   1   3    38798.71    32689.31    104.23 o 
   1   1   3    27586.94    23820.35     96.86 o 
   2   1   3    32273.03    28724.06     90.34 o 
   3   1   3     8845.65     8646.47     45.37 o 
   4   1   3     2623.99     2451.02     27.34 o 
   5   1   3     1618.79     1430.25     19.72 o 
   6   1   3     2565.00     2604.78     23.00 o 
   7   1   3       29.78       37.17      5.72 o 
   8   1   3      127.22      136.01      9.94 o 
   9   1   3     1876.00     1920.00     47.95 o 
  10   1   3      320.17      311.31     16.33 o 
  11   1   3       35.95       38.62      8.38 o 
 -12   2   3        0.42        0.16      4.00 o 
 -11   2   3      112.57      123.51     11.66 o 
 -10   2   3       70.74       64.95      9.42 o 
  -9   2   3        1.26        8.04      6.53 o 
  -8   2   3     3237.04     3282.92     47.02 o 
  -7   2   3       62.25       59.33      6.67 o 
  -6   2   3      132.48      166.71     11.64 o 
  -5   2   3      797.96      771.48     30.69 o 
  -4   2   3      964.93      801.18     27.66 o 
  -3   2   3      238.92      213.12     12.96 o 
  -2   2   3     4736.86     5501.83     54.70 o 
  -1   2   3    15447.75    14014.00     76.78 o 
   0   2   3    11121.16    10414.22     41.07 o 
   1   2   3      325.06      312.23      5.63 o 
   2   2   3      535.23      624.18     12.76 o 
   3   2   3      723.78      585.01     28.27 o 
   4   2   3     8792.86     8526.10     54.52 o 
   5   2   3     2731.36     2790.97     46.39 o 
   6   2   3      775.62      775.13     15.85 o 
   7   2   3     1063.47     1084.13     20.45 o 
   8   2   3        0.86        4.27      4.13 o 
   9   2   3      832.29      831.57     26.37 o 
  10   2   3     2509.76     2271.11     55.40 o 
  11   2   3       32.60       39.37      6.11 o 
 -12   3   3       45.29       30.49      8.49 o 
 -11   3   3       84.36      105.18     16.57 o 
 -10   3   3        1.45       -5.74      5.74 o 
  -9   3   3       31.47       42.77      7.70 o 
  -8   3   3      673.15      734.63     29.00 o 
  -7   3   3     2906.11     2968.19     42.22 o 
  -6   3   3      157.73      201.67     10.49 o 
  -5   3   3      119.45      150.72     14.42 o 
  -4   3   3     1277.10     1449.08     38.22 o 
  -3   3   3     3466.93     3123.83     50.05 o 
  -2   3   3      843.75      847.86     23.14 o 
  -1   3   3     1905.09     1863.88     22.44 o 
   0   3   3     2969.72     2768.48     24.65 o 
   1   3   3    16292.33    14423.40    133.87 o 
   2   3   3     9508.86     9005.70     54.08 o 
   3   3   3      773.55      864.26     23.88 o 
   4   3   3     7466.45     7475.77     75.46 o 
   5   3   3      527.47      547.34     22.30 o 
   6   3   3      123.53      136.45      9.37 o 
   7   3   3      128.68      157.22     14.28 o 
   8   3   3      117.92      119.33      9.79 o 
   9   3   3       12.66       22.05      7.08 o 
  10   3   3       13.38       10.14      5.35 o 
  11   3   3      372.74      323.05     18.78 o 
 -12   4   3        7.21        2.27      6.24 o 
 -11   4   3      899.54      895.55     43.32 o 
 -10   4   3       35.47       31.35     12.44 o 
  -9   4   3       26.23       45.29     10.11 o 
  -8   4   3       86.97       98.46      9.14 o 
  -7   4   3       21.62       23.22      6.88 o 
  -6   4   3      214.32      181.95     10.19 o 
  -5   4   3      913.72      920.24     35.27 o 
  -4   4   3     2280.17     2346.27     50.46 o 
  -3   4   3     1539.73     1373.22     34.86 o 
  -2   4   3     1782.93     1717.76     26.12 o 
  -1   4   3     1293.45     1415.54     21.59 o 
   0   4   3       34.24       34.68      3.48 o 
   1   4   3     5946.54     5651.84     38.59 o 
   2   4   3       25.20       46.36      4.72 o 
   3   4   3      903.24      791.87     25.59 o 
   4   4   3     2341.32     2272.20     46.16 o 
   5   4   3     2878.27     2813.97     29.96 o 
   6   4   3      253.15      205.40      8.65 o 
   7   4   3       13.92       13.04      4.12 o 
   8   4   3     1940.98     2033.66     46.79 o 
   9   4   3      797.44      847.42     26.51 o 
  10   4   3      506.91      451.14     21.25 o 
  11   4   3       29.66       40.48      5.61 o 
 -12   5   3      899.47      911.18     35.02 o 
 -11   5   3      153.76      163.83     23.03 o 
 -10   5   3       98.78      104.46     17.57 o 
  -9   5   3      875.80      830.51     46.46 o 
  -8   5   3      394.17      406.83     36.36 o 
  -7   5   3      389.69      395.76     16.16 o 
  -6   5   3     5712.57     5996.25     95.19 o 
  -5   5   3     1374.98     1409.20     48.52 o 
  -4   5   3       24.45       24.53      6.90 o 
  -3   5   3     1065.55     1086.94     24.52 o 
  -2   5   3    13997.63    14142.76    402.35 o 
  -1   5   3        2.02       41.76      7.63 o 
   0   5   3    15617.79    14951.40     73.12 o 
   1   5   3     2036.50     2221.95     16.73 o 
   2   5   3      181.51      191.44      7.92 o 
   3   5   3        2.73        5.07      3.87 o 
   4   5   3       23.26       38.52      7.01 o 
   5   5   3      103.90      102.89      6.13 o 
   6   5   3     1674.87     1623.06     25.44 o 
   7   5   3      352.20      337.94     15.45 o 
   8   5   3     2473.73     2577.20     52.92 o 
   9   5   3       40.62       35.39      5.96 o 
  10   5   3      143.65      132.62     13.85 o 
  11   5   3       23.53       16.45      5.01 o 
 -11   6   3       23.77       20.53      9.28 o 
 -10   6   3      328.58      337.05     28.52 o 
  -9   6   3     1091.92     1188.21     54.00 o 
  -8   6   3      168.98      148.50     20.55 o 
  -7   6   3      137.42      117.05     14.81 o 
  -6   6   3      103.30      123.30      9.12 o 
  -5   6   3       23.27       11.32      4.94 o 
  -4   6   3       67.52       72.11      6.52 o 
  -3   6   3      128.13      106.29      8.61 o 
  -2   6   3     8577.72     7819.42     64.94 o 
  -1   6   3      664.54      733.50     18.91 o 
   0   6   3     1883.28     1877.02     28.64 o 
   1   6   3     8636.74     9047.83     93.11 o 
   2   6   3     1271.86     1262.77     26.68 o 
   3   6   3     1902.52     1751.03     45.65 o 
   4   6   3     7817.72     7322.24     90.85 o 
   5   6   3       14.52        9.12      2.52 o 
   6   6   3        8.73        6.39      4.25 o 
   7   6   3     1283.23     1331.03     30.01 o 
   8   6   3      585.45      607.24     32.53 o 
   9   6   3       73.35       64.88      9.93 o 
  10   6   3      103.52      117.04     11.61 o 
  11   6   3        0.93       -3.41      6.70 o 
 -11   7   3      143.17      167.68     16.99 o 
 -10   7   3        2.46       -1.70      6.98 o 
  -9   7   3      215.40      168.76     21.03 o 
  -8   7   3       34.44       34.11     12.11 o 
  -7   7   3     1396.73     1406.23     35.83 o 
  -6   7   3       98.66      122.79      8.62 o 
  -5   7   3     1730.90     1632.10     30.74 o 
  -4   7   3     1047.84     1123.78     20.86 o 
  -3   7   3      421.95      345.01     13.04 o 
  -2   7   3      152.10      142.91      9.70 o 
  -1   7   3     7093.63     6992.61     69.79 o 
   0   7   3      288.44      284.93     12.46 o 
   1   7   3    10834.72    10989.40    127.03 o 
   2   7   3      102.38       71.03      6.57 o 
   3   7   3      826.90      793.76     19.70 o 
   4   7   3      757.85      913.78     22.11 o 
   5   7   3     1576.48     1633.59     37.46 o 
   6   7   3      404.32      415.69     25.58 o 
   7   7   3      441.97      447.37     28.55 o 
   8   7   3      514.64      484.76     21.81 o 
   9   7   3      123.56      128.07     19.80 o 
  10   7   3      263.07      286.26     25.35 o 
  11   7   3      702.78      761.19     32.43 o 
 -11   8   3       11.72       25.72      7.58 o 
 -10   8   3     1052.09     1235.50     48.57 o 
  -9   8   3      336.49      343.73     19.84 o 
  -8   8   3      355.67      393.80     30.90 o 
  -7   8   3        6.42        5.96      5.52 o 
  -6   8   3      487.62      491.21     16.38 o 
  -5   8   3      243.37      277.42     11.87 o 
  -4   8   3     1342.86     1206.01     21.70 o 
  -3   8   3     3957.01     4196.82     48.31 o 
  -2   8   3       12.24       10.62      3.69 o 
  -1   8   3      410.77      379.05     11.74 o 
   0   8   3     1449.48     1474.33     22.24 o 
   1   8   3      378.68      421.31     11.86 o 
   2   8   3     3193.70     3261.35     71.13 o 
   3   8   3      115.25       80.52      7.18 o 
   4   8   3       11.59       23.34      4.72 o 
   5   8   3        2.37       11.61      4.13 o 
   6   8   3      871.88      884.48     30.54 o 
   7   8   3       60.94       76.49     16.02 o 
   8   8   3      555.80      628.99     41.06 o 
   9   8   3        1.51       13.08      8.87 o 
  10   8   3      471.18      487.20     30.42 o 
 -10   9   3      127.23      122.07     14.73 o 
  -9   9   3       94.92       81.47     12.80 o 
  -8   9   3        5.05       20.02      5.71 o 
  -7   9   3       14.16       14.57      5.11 o 
  -6   9   3       72.75       80.58      7.71 o 
  -5   9   3        9.06        1.50      3.17 o 
  -4   9   3     4072.05     4079.84     76.00 o 
  -3   9   3     4473.78     4485.87     46.13 o 
  -2   9   3       10.34       11.66      3.11 o 
  -1   9   3      768.17      769.22     17.86 o 
   0   9   3     3346.88     3184.48     34.06 o 
   1   9   3      316.84      330.19      9.33 o 
   2   9   3     4430.47     4635.68     52.58 o 
   3   9   3      757.03      840.13     23.19 o 
   4   9   3      366.27      332.29     15.65 o 
   5   9   3      270.98      287.34     14.69 o 
   6   9   3     3417.67     3403.02     88.14 o 
   7   9   3       53.08       32.95     12.52 o 
   8   9   3        1.21        5.81      8.64 o 
   9   9   3       57.46       40.54     11.99 o 
  10   9   3       48.45       64.28     11.60 o 
  -9  10   3     1549.51     1616.42     36.83 o 
  -8  10   3        4.81        1.11      3.55 o 
  -7  10   3      196.37      182.36     12.43 o 
  -6  10   3      266.62      269.20     15.20 o 
  -5  10   3     2498.14     2539.39     43.19 o 
  -4  10   3     1834.08     1856.44     31.58 o 
  -3  10   3      640.62      583.45     20.97 o 
  -2  10   3      684.52      593.58     17.29 o 
  -1  10   3     1779.83     1730.41     28.52 o 
   0  10   3      277.34      253.28      9.95 o 
   1  10   3      401.14      347.72     10.20 o 
   2  10   3        3.64        2.45      3.31 o 
   3  10   3        0.15       17.08      5.87 o 
   4  10   3       67.70       62.89      7.54 o 
   5  10   3      398.61      339.38     28.51 o 
   6  10   3     2498.58     2473.09    135.48 o 
   7  10   3       19.19       12.88      9.59 o 
   8  10   3      330.89      334.38     28.31 o 
   9  10   3        4.09       11.38      7.97 o 
  -9  11   3      326.54      327.10     21.01 o 
  -8  11   3      144.43      174.16     10.41 o 
  -7  11   3        3.40        4.08      4.01 o 
  -6  11   3        1.23        4.73      8.26 o 
  -5  11   3      430.20      451.32     25.20 o 
  -4  11   3     1988.08     1947.49     39.65 o 
  -3  11   3      349.96      371.40     15.23 o 
  -2  11   3      494.57      515.26     17.52 o 
  -1  11   3      575.01      585.52     16.40 o 
   0  11   3      570.73      565.16     17.49 o 
   1  11   3     1336.23     1332.88     31.55 o 
   2  11   3      135.10      129.30     10.16 o 
   3  11   3      287.13      271.90     17.99 o 
   4  11   3        8.22       11.24      6.04 o 
   5  11   3      662.31      646.08     40.36 o 
   6  11   3       62.81       58.69      9.56 o 
   7  11   3      204.50      218.14     23.44 o 
   8  11   3       25.37       59.02     12.86 o 
   9  11   3        3.29        6.25      4.83 o 
  -8  12   3      132.10       86.80     12.32 o 
  -7  12   3        0.94       13.41      7.47 o 
  -6  12   3       71.40       80.41     10.73 o 
  -5  12   3      508.18      576.10     27.74 o 
  -4  12   3     1371.09     1340.24     42.51 o 
  -3  12   3      685.88      636.15     27.50 o 
  -2  12   3       43.23       46.82      8.00 o 
  -1  12   3      622.01      640.31     19.65 o 
   0  12   3       30.47       26.70      5.98 o 
   1  12   3      181.02      171.78     15.15 o 
   2  12   3     1531.18     1589.67     66.22 o 
   3  12   3       12.01       24.57      7.52 o 
   4  12   3     1187.41     1277.55     58.37 o 
   5  12   3     1288.66     1195.54     38.41 o 
   6  12   3        3.96        0.87      8.19 o 
   7  12   3      294.98      286.22     17.10 o 
   8  12   3      201.26      194.02     18.27 o 
  -7  13   3      599.32      587.68     32.60 o 
  -6  13   3      292.86      315.67     23.00 o 
  -5  13   3      326.97      277.72     18.78 o 
  -4  13   3       21.48       32.89      8.23 o 
  -3  13   3      589.23      583.04     27.04 o 
  -2  13   3      948.52      946.95     35.18 o 
  -1  13   3      473.47      505.45     26.13 o 
   0  13   3     1559.22     1612.68     45.68 o 
   1  13   3      237.68      222.86     17.23 o 
   2  13   3       35.13       31.73     11.66 o 
   3  13   3      135.64      110.88     19.30 o 
   4  13   3      261.08      307.12     28.62 o 
   5  13   3      222.13      208.90     15.95 o 
   6  13   3      349.82      341.45     27.00 o 
   7  13   3       50.66       41.90     11.88 o 
  -6  14   3        2.39       11.56      7.30 o 
  -5  14   3       40.20       33.51     10.86 o 
  -4  14   3      183.08      182.50     22.76 o 
  -3  14   3      325.37      359.65     20.59 o 
  -2  14   3      421.55      451.88     19.76 o 
  -1  14   3     1358.42     1415.21     34.20 o 
   0  14   3      211.20      182.38     12.29 o 
   1  14   3      183.78      210.52     16.32 o 
   2  14   3       24.61       35.44     13.03 o 
   3  14   3     2912.88     2900.64     86.15 o 
   4  14   3      277.43      293.94     18.34 o 
   5  14   3       49.35       33.27      6.85 o 
   6  14   3      104.42       94.49      9.27 o 
  -5  15   3      173.75      135.38     16.51 o 
  -4  15   3        7.75        2.14      6.61 o 
  -3  15   3      640.93      631.82     37.54 o 
  -2  15   3      784.77      759.49     28.45 o 
  -1  15   3      497.45      533.24     19.84 o 
   0  15   3        0.98        7.04     10.14 o 
   1  15   3      640.54      561.57     37.45 o 
   2  15   3       80.52       73.50     15.69 o 
   3  15   3      370.06      347.55     27.96 o 
   4  15   3       60.52       65.96      8.13 o 
   5  15   3      205.87      209.64     17.70 o 
  -4  16   3      389.05      351.30     23.34 o 
  -3  16   3       56.69       54.07     10.39 o 
  -2  16   3      790.00      767.31     24.31 o 
  -1  16   3      360.89      358.16     17.18 o 
   0  16   3     1048.27     1028.44     44.03 o 
   1  16   3       29.03        9.81      7.43 o 
   2  16   3      736.51      739.34     37.43 o 
   3  16   3        1.43        3.69      5.67 o 
   4  16   3     1135.78     1095.54     40.51 o 
 -12   0   4        0.59        4.73      5.79 o 
 -10   0   4      180.99      213.28     23.71 o 
  -8   0   4     3742.26     3738.93     89.77 o 
  -6   0   4     3760.52     4316.51     68.80 o 
  -4   0   4     3759.54     4268.12     63.89 o 
  -2   0   4     5108.63     4793.65     53.88 o 
   0   0   4    14473.72    14185.73     66.66 o 
   4   0   4    19769.63    18746.22     66.15 o 
   6   0   4     1007.65     1059.10     21.38 o 
   8   0   4      715.98      743.90     27.28 o 
  10   0   4     1873.10     1752.84     69.44 o 
 -12   1   4        2.39       12.09      4.30 o 
 -11   1   4       23.69       33.79      7.56 o 
 -10   1   4      365.57      405.03     22.66 o 
  -9   1   4       65.14       54.44     10.05 o 
  -8   1   4        1.77       18.86      9.68 o 
  -7   1   4      796.96      798.59     19.15 o 
  -6   1   4     4528.22     4548.90     57.04 o 
  -5   1   4     5918.79     6151.42     95.02 o 
  -4   1   4      513.32      507.83     16.01 o 
  -3   1   4        5.04        8.29      2.91 o 
  -2   1   4     9311.82     8901.49     73.46 o 
  -1   1   4     2205.26     2059.86     91.14 o 
   0   1   4      164.99      156.04      4.91 o 
   1   1   4     7091.36     6847.72     57.00 o 
   2   1   4      723.03      669.34     14.21 o 
   3   1   4     7761.66     7797.32     68.42 o 
   4   1   4      445.38      519.61     12.58 o 
   5   1   4      637.34      619.09     18.10 o 
   6   1   4      707.25      731.18     12.65 o 
   7   1   4     1097.80     1080.51     19.45 o 
   8   1   4      649.82      642.48     20.75 o 
   9   1   4      846.60      796.49     19.70 o 
  10   1   4     1233.99     1134.05     50.39 o 
  11   1   4       46.43       51.13      8.48 o 
 -12   2   4       16.75       27.68      8.10 o 
 -11   2   4        1.42        5.04      4.54 o 
 -10   2   4       39.20       38.89      9.68 o 
  -9   2   4     4893.14     5279.10     79.24 o 
  -8   2   4      442.02      472.57     16.20 o 
  -7   2   4     2958.55     2969.34     42.55 o 
  -6   2   4      496.59      587.47     17.42 o 
  -5   2   4      172.97      239.73     18.03 o 
  -4   2   4     1779.60     1699.10     41.99 o 
  -3   2   4     2032.81     2221.97     42.47 o 
  -2   2   4     1725.61     1776.93     33.53 o 
  -1   2   4    20457.07    18766.49    114.08 o 
   0   2   4    38289.26    31991.75   1019.82 o 
   1   2   4     3131.89     2755.77    197.79 o 
   2   2   4      649.62      725.20     22.68 o 
   3   2   4    15771.56    14839.40    152.73 o 
   4   2   4       25.74       74.19      5.46 o 
   5   2   4     3996.73     3689.36     33.70 o 
   6   2   4      322.25      340.66     10.92 o 
   7   2   4      148.99      170.88     10.37 o 
   8   2   4       41.07       46.80      6.79 o 
   9   2   4     1384.10     1288.95     36.80 o 
  10   2   4       90.57       77.49     11.44 o 
  11   2   4     1163.10     1103.19     34.34 o 
 -12   3   4     1100.02     1072.19     40.64 o 
 -11   3   4      378.67      374.57     29.30 o 
 -10   3   4       95.24      109.78     12.27 o 
  -9   3   4      340.28      402.46     22.54 o 
  -8   3   4     2032.27     2126.84     39.07 o 
  -7   3   4      465.85      509.68     18.13 o 
  -6   3   4      420.25      395.55     14.55 o 
  -5   3   4      491.04      317.24     21.02 o 
  -4   3   4      298.90      364.48     20.15 o 
  -3   3   4      343.05      381.35     18.50 o 
  -2   3   4      372.16      459.33     13.22 o 
  -1   3   4     4885.01     4751.36     37.61 o 
   0   3   4      535.78      533.14     11.51 o 
   1   3   4     2841.91     2633.83     79.87 o 
   2   3   4     4200.69     3818.21     55.69 o 
   3   3   4      494.03      594.44     20.01 o 
   4   3   4     1894.52     2057.35     30.73 o 
   5   3   4      379.10      413.50     11.06 o 
   6   3   4     2103.01     1993.18     30.67 o 
   7   3   4      623.69      579.13     14.36 o 
   8   3   4      202.00      163.53      9.94 o 
   9   3   4      237.39      226.99     12.35 o 
  10   3   4        0.82        1.47      4.54 o 
  11   3   4      355.14      316.20     17.97 o 
 -12   4   4        2.05        3.45      6.15 o 
 -11   4   4        7.65       14.48      9.49 o 
 -10   4   4      723.86      828.49     45.39 o 
  -9   4   4     1452.82     1491.07     34.60 o 
  -8   4   4      999.97     1020.70     27.30 o 
  -7   4   4     1081.92     1134.70     29.41 o 
  -6   4   4        0.57        3.47      2.48 o 
  -5   4   4       15.73        7.98      6.12 o 
  -4   4   4      511.09      350.64     20.59 o 
  -3   4   4    14008.89    13789.24    114.14 o 
  -2   4   4      141.21      109.05      7.17 o 
  -1   4   4     1104.42     1010.02     18.99 o 
   0   4   4      802.96      794.77     15.54 o 
   1   4   4     1466.68     1277.11     42.60 o 
   2   4   4      102.57      119.01      7.24 o 
   3   4   4     1894.48     2062.85     41.20 o 
   4   4   4     1003.00     1046.29     29.26 o 
   5   4   4      243.01      269.10      9.54 o 
   6   4   4     1453.39     1525.22     24.39 o 
   7   4   4      722.78      720.21     16.08 o 
   8   4   4     1162.57     1123.75     25.49 o 
   9   4   4      170.72      157.00     10.29 o 
  10   4   4      761.55      684.09     36.81 o 
  11   4   4      157.26      130.43     12.05 o 
 -12   5   4      105.23      104.39     12.81 o 
 -11   5   4      567.38      497.39     53.19 o 
 -10   5   4      136.94      148.55     20.31 o 
  -9   5   4      115.52      123.67     13.51 o 
  -8   5   4      152.42      168.89     11.48 o 
  -7   5   4       69.11       68.20      7.46 o 
  -6   5   4       33.91       53.27      5.52 o 
  -5   5   4      643.79      605.60     15.10 o 
  -4   5   4      424.94      516.71     25.92 o 
  -3   5   4    11319.71    11200.37     80.55 o 
  -2   5   4      267.51      291.29     12.28 o 
  -1   5   4      216.73      218.47      9.91 o 
   0   5   4     1975.82     1895.10     26.76 o 
   1   5   4     1759.44     1623.02     23.63 o 
   2   5   4      636.44      584.93     19.67 o 
   3   5   4     3394.64     3018.33     55.09 o 
   4   5   4      116.34      119.39      7.34 o 
   5   5   4      233.47      214.06      8.94 o 
   6   5   4      456.42      432.91     13.46 o 
   7   5   4      807.01      789.20     23.53 o 
   8   5   4      236.96      250.57     12.83 o 
   9   5   4        0.06        7.31      3.70 o 
  10   5   4       41.84       51.79      6.77 o 
  11   5   4      285.57      255.07     60.31 o 
 -11   6   4      108.45       98.08     14.47 o 
 -10   6   4      217.52      241.86     24.42 o 
  -9   6   4     1414.44     1542.37     43.19 o 
  -8   6   4      544.90      584.49     37.48 o 
  -7   6   4     2677.80     2687.54     44.60 o 
  -6   6   4      145.78      167.57      8.32 o 
  -5   6   4       71.60       55.15      4.71 o 
  -4   6   4      127.71      206.57     10.62 o 
  -3   6   4     3000.38     2840.91     43.08 o 
  -2   6   4     2096.74     2176.43     49.90 o 
  -1   6   4     6355.20     6482.19    161.57 o 
   0   6   4      126.37      230.98     10.47 o 
   1   6   4      492.88      465.19     30.43 o 
   2   6   4     1174.97     1129.99     21.20 o 
   3   6   4     3094.14     3041.20     67.90 o 
   4   6   4     2618.53     2726.02     46.95 o 
   5   6   4     1263.83     1276.13     21.98 o 
   6   6   4        1.03        4.88      4.09 o 
   7   6   4     4126.71     4264.96     71.00 o 
   8   6   4        0.18       -0.01      3.97 o 
   9   6   4      476.38      490.92     19.29 o 
  10   6   4       12.05       16.40      5.55 o 
  11   6   4     1353.77     1312.41     42.64 o 
 -11   7   4       13.80       19.47      7.58 o 
 -10   7   4      180.38      155.26     19.23 o 
  -9   7   4      416.14      388.51     21.60 o 
  -8   7   4        0.30       39.29     11.70 o 
  -7   7   4        9.33       -0.02      4.72 o 
  -6   7   4      670.09      658.91     18.66 o 
  -5   7   4      825.42      752.85     18.62 o 
  -4   7   4     3422.81     3444.74     32.78 o 
  -3   7   4       61.55       33.74      5.97 o 
  -2   7   4     1104.60     1165.25     24.47 o 
  -1   7   4        4.80       17.74      7.95 o 
   0   7   4     3415.94     3258.83     41.91 o 
   1   7   4       69.60       93.46     12.11 o 
   2   7   4        4.13        6.35      3.16 o 
   3   7   4      620.24      567.40     20.64 o 
   4   7   4        3.63        3.26      4.00 o 
   5   7   4     1107.25     1172.92     26.33 o 
   6   7   4      428.43      438.70     13.91 o 
   7   7   4     2790.55     3022.07     54.51 o 
   8   7   4     1207.53     1199.20     37.14 o 
   9   7   4      177.65      152.38     18.75 o 
  10   7   4       24.42       34.77     10.03 o 
  11   7   4       66.28       79.28     10.72 o 
 -11   8   4      284.02      299.10     20.11 o 
 -10   8   4      461.31      433.96     56.08 o 
  -9   8   4      222.38      281.70     14.66 o 
  -8   8   4     1898.61     1767.95     43.72 o 
  -7   8   4      141.65      119.88     12.66 o 
  -6   8   4      169.20      162.35      9.82 o 
  -5   8   4     1389.45     1407.49     26.39 o 
  -4   8   4     1083.95     1078.18     26.20 o 
  -3   8   4       94.96      107.72      7.34 o 
  -2   8   4     7048.94     7587.74     78.25 o 
  -1   8   4      416.57      338.60     11.36 o 
   0   8   4      215.01      219.40     10.48 o 
   1   8   4      999.84      890.03     19.43 o 
   2   8   4     2407.82     2341.20     35.64 o 
   3   8   4     1378.98     1336.54     27.96 o 
   4   8   4      326.30      371.10     15.25 o 
   5   8   4     3992.47     4121.29     91.26 o 
   6   8   4      718.00      597.78     25.05 o 
   7   8   4      544.06      576.52     39.79 o 
   8   8   4       15.32       10.05     11.13 o 
   9   8   4      727.65      741.91     41.59 o 
  10   8   4      223.98      277.68     22.81 o 
 -10   9   4      251.71      237.58     19.93 o 
  -9   9   4       88.08      103.36      8.82 o 
  -8   9   4        1.32       16.81      4.80 o 
  -7   9   4      573.27      513.04     20.54 o 
  -6   9   4     1043.14     1117.26     29.89 o 
  -5   9   4     4231.91     4067.84     63.33 o 
  -4   9   4     2333.28     2151.54     42.31 o 
  -3   9   4      477.97      481.63     15.70 o 
  -2   9   4     1183.71     1215.20     23.65 o 
  -1   9   4     2217.15     2170.90     30.34 o 
   0   9   4        0.84        6.44      2.30 o 
   1   9   4     2440.26     2541.84     32.29 o 
   2   9   4      329.38      324.96     12.47 o 
   3   9   4        0.74        5.00      3.64 o 
   4   9   4      539.01      491.05     18.59 o 
   5   9   4      137.56      102.57     11.70 o 
   6   9   4       79.94       83.88     17.37 o 
   7   9   4     2469.49     2482.33     80.01 o 
   8   9   4      450.32      440.42     33.85 o 
   9   9   4     1279.16     1244.51     51.22 o 
  10   9   4      103.87       87.97     12.74 o 
  -9  10   4      192.70      194.77     12.90 o 
  -8  10   4      419.86      422.04     14.72 o 
  -7  10   4        9.77        6.04      4.24 o 
  -6  10   4      188.38      205.71     13.37 o 
  -5  10   4       15.56       22.41      7.84 o 
  -4  10   4     1935.43     1911.97     39.13 o 
  -3  10   4      737.61      795.16     20.93 o 
  -2  10   4      401.35      353.09     13.61 o 
  -1  10   4      968.22      991.40     21.88 o 
   0  10   4      273.38      304.13     10.62 o 
   1  10   4        2.87        4.37      2.68 o 
   2  10   4       13.74        7.43      4.85 o 
   3  10   4      823.11      803.40     24.27 o 
   4  10   4     1952.16     1903.84     40.84 o 
   5  10   4     1563.55     1633.60     88.03 o 
   6  10   4      205.81      242.27     17.16 o 
   7  10   4        0.20        4.63      7.62 o 
   8  10   4      916.26      973.97     47.32 o 
   9  10   4      387.57      380.41     26.48 o 
  -8  11   4      115.01       70.41      8.82 o 
  -7  11   4      228.39      205.49     15.82 o 
  -6  11   4      855.01      947.76     35.54 o 
  -5  11   4      101.90      116.06     13.85 o 
  -4  11   4      156.55      119.17     11.50 o 
  -3  11   4     1468.59     1411.21     33.79 o 
  -2  11   4     1655.05     1632.44     35.39 o 
  -1  11   4       16.79       16.34      4.93 o 
   0  11   4     1348.95     1368.83     32.67 o 
   1  11   4        8.59       12.77      4.17 o 
   2  11   4      347.50      337.35     16.27 o 
   3  11   4     1276.53     1238.10     31.11 o 
   4  11   4      163.49      159.96     14.64 o 
   5  11   4       65.40       70.86     13.61 o 
   6  11   4      345.62      301.04     18.97 o 
   7  11   4      276.04      295.32     27.11 o 
   8  11   4     1300.31     1234.15     49.36 o 
   9  11   4        0.72        6.78      5.32 o 
  -8  12   4       44.67       27.79      8.31 o 
  -7  12   4      451.38      460.24     21.73 o 
  -6  12   4      210.11      168.37     14.87 o 
  -5  12   4      551.69      524.07     27.08 o 
  -4  12   4      143.84      147.40     11.75 o 
  -3  12   4       74.87       95.27     10.34 o 
  -2  12   4        5.18       13.54      5.32 o 
  -1  12   4     1069.96     1108.88     37.72 o 
   0  12   4      639.88      648.12     28.78 o 
   1  12   4       14.04       18.22     15.15 o 
   2  12   4      635.58      623.88     27.09 o 
   3  12   4     5330.97     5358.14     79.99 o 
   4  12   4      700.03      670.68     59.66 o 
   5  12   4       68.58       51.80     12.95 o 
   6  12   4      256.24      263.28     16.86 o 
   7  12   4       50.57       48.85     11.44 o 
   8  12   4      398.16      335.08     23.90 o 
  -7  13   4      108.97      115.72     15.09 o 
  -6  13   4       87.03       82.03     10.20 o 
  -5  13   4     1068.32     1017.45     35.51 o 
  -4  13   4       24.62       44.64      7.26 o 
  -3  13   4      186.63      150.21     12.18 o 
  -2  13   4      469.43      527.65     21.85 o 
  -1  13   4     1515.34     1430.54     35.04 o 
   0  13   4        0.40        2.58      4.34 o 
   1  13   4      894.62      907.53     32.89 o 
   2  13   4     1988.83     2061.66     76.55 o 
   3  13   4       93.66      125.57     23.92 o 
   4  13   4      486.41      508.51     35.97 o 
   5  13   4        0.07        4.10      3.92 o 
   6  13   4      251.67      286.07     24.56 o 
   7  13   4      906.25      859.54     29.58 o 
  -6  14   4       11.49       29.21      9.19 o 
  -5  14   4       67.18       70.19     14.37 o 
  -4  14   4     1289.12     1299.70     56.28 o 
  -3  14   4        6.26       15.16      6.49 o 
  -2  14   4      723.85      789.10     31.29 o 
  -1  14   4      191.10      179.12     12.83 o 
   0  14   4      373.36      339.24     16.38 o 
   1  14   4     1584.01     1564.90     65.56 o 
   2  14   4     1378.37     1347.22     60.08 o 
   3  14   4      142.40      121.20     19.18 o 
   4  14   4       59.68       46.08     11.19 o 
   5  14   4      252.18      215.92     14.47 o 
   6  14   4       93.30       67.13      8.03 o 
  -5  15   4       42.57       74.90     13.03 o 
  -4  15   4       16.61        6.48      6.93 o 
  -3  15   4      282.30      344.03     18.21 o 
  -2  15   4       28.15       37.08      7.59 o 
  -1  15   4        1.67        3.61      4.97 o 
   0  15   4       34.67       22.75      9.35 o 
   1  15   4      480.38      499.72     35.32 o 
   2  15   4      554.62      613.58     37.95 o 
   3  15   4      727.46      711.96     38.92 o 
   4  15   4        0.46        1.53      5.93 o 
   5  15   4       74.87       64.56     10.82 o 
  -4  16   4       13.04       16.11      6.78 o 
  -3  16   4      477.94      463.44     27.30 o 
  -2  16   4       52.59       59.49      9.83 o 
  -1  16   4      616.18      597.22     32.04 o 
   0  16   4        7.46       12.70      6.80 o 
   1  16   4        8.53       10.22      7.97 o 
   2  16   4      130.57      140.40     16.55 o 
   3  16   4      184.01      179.46     17.16 o 
 -11   0   5     1445.66     1486.58     56.77 o 
  -9   0   5     1436.62     1560.25     62.84 o 
  -7   0   5     7484.38     8300.16    161.88 o 
  -5   0   5     2434.04     2653.94     58.67 o 
  -3   0   5      363.46      286.43     16.20 o 
  -1   0   5     7372.22     6940.90     29.73 o 
   1   0   5     1634.46     1612.90     27.14 o 
   3   0   5     1901.36     1558.50     26.14 o 
   5   0   5      171.53      249.16     15.70 o 
   7   0   5      665.97      684.75     19.16 o 
   9   0   5      935.74      959.79     44.15 o 
  11   0   5      445.63      380.98     28.57 o 
 -12   1   5      282.50      266.23     14.56 o 
 -11   1   5       37.70       35.30      7.71 o 
 -10   1   5      378.22      403.89     23.10 o 
  -9   1   5       37.71       35.30      9.00 o 
  -8   1   5       10.62       13.09      5.19 o 
  -7   1   5      209.80      239.57     12.75 o 
  -6   1   5       44.66       30.48      4.34 o 
  -5   1   5      668.42      747.09     22.42 o 
  -4   1   5     3197.81     3188.41     73.13 o 
  -3   1   5      406.10      510.02     15.28 o 
  -2   1   5     5817.55     5661.79     62.55 o 
  -1   1   5    11792.67    10817.62     63.11 o 
   0   1   5     9636.93     9459.43     55.01 o 
   1   1   5       11.93       22.86      2.54 o 
   2   1   5      921.76      794.15     23.25 o 
   3   1   5    16358.11    13897.89    485.47 o 
   4   1   5     4753.27     5010.87     52.18 o 
   5   1   5      755.30      780.37     15.14 o 
   6   1   5      951.14      858.10     14.03 o 
   7   1   5      791.73      782.85     15.08 o 
   8   1   5        2.27        9.70      3.63 o 
   9   1   5       13.49       16.05      4.55 o 
  10   1   5     1300.32     1247.01     40.94 o 
  11   1   5       23.23       20.69      6.20 o 
 -12   2   5       95.34       80.56     12.46 o 
 -11   2   5      318.74      314.87     18.55 o 
 -10   2   5      269.26      271.14     19.09 o 
  -9   2   5       57.87       62.32     10.95 o 
  -8   2   5     6856.24     7169.11     76.56 o 
  -7   2   5      948.89     1074.89     22.89 o 
  -6   2   5     4519.95     4534.12     64.08 o 
  -5   2   5     1304.35     1494.46     44.92 o 
  -4   2   5      841.88      844.05     31.00 o 
  -3   2   5     3335.35     3366.75     55.49 o 
  -2   2   5    17541.85    17092.91     80.55 o 
  -1   2   5     4486.98     4371.50     33.57 o 
   0   2   5      653.32      571.82     12.07 o 
   1   2   5     5115.85     4649.92     38.17 o 
   2   2   5      157.81      148.83     11.21 o 
   3   2   5     1658.34     1678.82     23.18 o 
   4   2   5     1893.21     1761.76     30.09 o 
   5   2   5     3072.24     2933.15     30.20 o 
   6   2   5     2738.57     2701.29     28.58 o 
   7   2   5      865.08      867.06     17.75 o 
   8   2   5      153.16      165.69      9.16 o 
   9   2   5      216.90      209.72     10.52 o 
  10   2   5      230.85      199.79     13.44 o 
  11   2   5       10.82       37.21     26.26 o 
 -12   3   5     1003.40      973.80     38.53 o 
 -11   3   5       55.59       61.81      9.41 o 
 -10   3   5      123.50      128.81     13.41 o 
  -9   3   5      217.45      234.52     18.04 o 
  -8   3   5      209.99      235.15     12.03 o 
  -7   3   5     2620.27     2879.69     43.37 o 
  -6   3   5     1002.82      987.50     27.40 o 
  -5   3   5      176.16      114.36     16.68 o 
  -4   3   5      857.44     1015.87     35.00 o 
  -3   3   5    11009.42    11542.07    104.70 o 
  -2   3   5      196.96      268.35     12.63 o 
  -1   3   5      195.51      223.08      4.82 o 
   0   3   5       25.20       18.52      3.80 o 
   1   3   5      632.86      753.43     37.44 o 
   2   3   5     1947.35     1874.26     41.05 o 
   3   3   5     1657.95     1780.28     34.52 o 
   4   3   5     2386.73     2441.28     73.31 o 
   5   3   5     3340.59     3659.53     27.22 o 
   6   3   5     6193.56     6451.99     50.63 o 
   7   3   5      358.25      411.80     11.52 o 
   8   3   5       13.07       14.10      3.83 o 
   9   3   5      182.99      214.26     11.95 o 
  10   3   5        0.29        3.68      4.83 o 
  11   3   5     1074.25      904.35     28.58 o 
 -12   4   5      340.49      316.41     21.46 o 
 -11   4   5      100.59      127.46     18.25 o 
 -10   4   5       55.39       72.63     10.27 o 
  -9   4   5     2360.53     2421.97     54.34 o 
  -8   4   5      174.63      159.76     10.17 o 
  -7   4   5      745.93      851.90     24.04 o 
  -6   4   5      518.51      563.44     15.69 o 
  -5   4   5       58.54      100.24      7.56 o 
  -4   4   5     2874.94     3100.48     62.15 o 
  -3   4   5    12527.30    13637.43     87.72 o 
  -2   4   5      298.33      392.19     13.72 o 
  -1   4   5      484.83      435.04     13.13 o 
   0   4   5      244.22      283.49      9.76 o 
   1   4   5     1065.62      913.52     15.41 o 
   2   4   5      334.53      296.41     17.91 o 
   3   4   5        7.38       29.12      5.66 o 
   4   4   5      982.56      963.86     19.57 o 
   5   4   5     2908.66     2810.52     26.86 o 
   6   4   5     2162.17     2222.36     24.97 o 
   7   4   5     1995.84     1924.79     24.54 o 
   8   4   5      732.98      789.23     23.81 o 
   9   4   5     2896.47     2800.61     99.78 o 
  10   4   5      374.48      324.55     22.99 o 
  11   4   5      672.85      611.64     44.00 o 
 -11   5   5      207.12      262.79     23.15 o 
 -10   5   5     1256.47     1378.38     57.05 o 
  -9   5   5      164.61      149.35     14.00 o 
  -8   5   5      394.21      387.80     17.37 o 
  -7   5   5      530.46      559.04     17.04 o 
  -6   5   5     6104.70     6078.85     66.04 o 
  -5   5   5        7.78        2.50      2.76 o 
  -4   5   5    13419.02    13080.25    110.03 o 
  -3   5   5      152.39      178.29     11.01 o 
  -2   5   5      337.43      380.86     14.42 o 
  -1   5   5     2318.26     2372.12     32.93 o 
   0   5   5     8622.42     8204.20     61.94 o 
   1   5   5       51.92       43.40      4.17 o 
   2   5   5     2515.52     2326.23     52.37 o 
   3   5   5     1206.86     1266.04     29.60 o 
   4   5   5       68.68       61.74      4.82 o 
   5   5   5       14.09       13.65      3.08 o 
   6   5   5       46.97       40.12      6.76 o 
   7   5   5      322.32      302.76     10.97 o 
   8   5   5       12.32       12.65      5.01 o 
   9   5   5      440.65      411.16     21.80 o 
  10   5   5       19.93       32.45      7.04 o 
  11   5   5       66.52       84.77     11.93 o 
 -11   6   5        0.12        2.89      6.72 o 
 -10   6   5      996.12     1003.10     47.24 o 
  -9   6   5      352.02      448.74     23.40 o 
  -8   6   5      435.68      437.97     22.40 o 
  -7   6   5      860.12      828.68     19.16 o 
  -6   6   5      970.63     1057.69     20.65 o 
  -5   6   5       29.96       31.28      4.32 o 
  -4   6   5      302.35      250.66     10.39 o 
  -3   6   5      838.58      929.78     21.07 o 
  -2   6   5     2330.99     2361.73     50.57 o 
  -1   6   5     6284.62     6192.12     57.39 o 
   0   6   5     7609.95     7720.40    130.27 o 
   1   6   5     2212.02     2367.60     31.90 o 
   2   6   5      450.76      544.41     27.27 o 
   3   6   5      195.53      222.41     16.71 o 
   4   6   5     1821.67     1733.39     28.63 o 
   5   6   5     1743.13     1712.57     26.01 o 
   6   6   5     4913.96     4978.05     57.15 o 
   7   6   5      404.56      389.27     16.92 o 
   8   6   5      149.18      166.84     11.70 o 
   9   6   5       86.54       84.10      8.65 o 
  10   6   5     2873.16     2545.29    282.34 o 
  11   6   5      407.05      392.82     22.49 o 
 -11   7   5      560.80      572.33     29.64 o 
 -10   7   5        4.62       -7.11      7.11 o 
  -9   7   5      410.93      473.76     23.09 o 
  -8   7   5     1458.01     1452.19     56.40 o 
  -7   7   5      479.16      419.51     15.67 o 
  -6   7   5       63.31       73.51      6.02 o 
  -5   7   5     1988.95     1990.53     34.11 o 
  -4   7   5     1785.97     1641.26     27.22 o 
  -3   7   5     5942.43     5810.53     48.12 o 
  -2   7   5        5.66        4.84      2.42 o 
  -1   7   5      295.89      336.70     13.92 o 
   0   7   5        9.67       19.75      4.70 o 
   1   7   5     3819.57     3691.03     54.13 o 
   2   7   5      110.74      123.63      8.30 o 
   3   7   5      951.14      882.46     21.65 o 
   4   7   5        4.93        6.13      3.41 o 
   5   7   5        0.21        7.00      3.00 o 
   6   7   5      333.31      334.46     13.22 o 
   7   7   5      173.85      228.70     15.94 o 
   8   7   5      301.06      320.07     23.64 o 
   9   7   5      724.41      659.49     53.55 o 
  10   7   5     1466.02     1392.18     50.39 o 
 -10   8   5        0.33       11.81      5.12 o 
  -9   8   5       14.27       27.32      5.69 o 
  -8   8   5      134.54      142.89     12.52 o 
  -7   8   5      210.16      144.53     14.52 o 
  -6   8   5     4311.35     4164.97     54.84 o 
  -5   8   5     1009.75     1038.90     27.62 o 
  -4   8   5      938.02      991.95     22.84 o 
  -3   8   5      314.58      335.26     12.75 o 
  -2   8   5     5995.10     6015.95     50.30 o 
  -1   8   5     1903.17     1979.95     27.59 o 
   0   8   5     1101.05     1033.17     19.24 o 
   1   8   5        8.63        7.60      4.24 o 
   2   8   5       59.32       56.62      6.53 o 
   3   8   5      239.02      236.24     15.21 o 
   4   8   5      586.64      574.43     19.15 o 
   5   8   5      928.45      904.26     24.50 o 
   6   8   5      289.59      275.80     19.72 o 
   7   8   5      461.99      493.01     36.28 o 
   8   8   5      682.45      642.58     40.53 o 
   9   8   5      176.30      202.06     21.89 o 
  10   8   5      327.89      304.93     22.81 o 
 -10   9   5     1493.84     1580.74     48.00 o 
  -9   9   5      204.07      190.60     21.88 o 
  -8   9   5      337.28      295.38     12.76 o 
  -7   9   5       16.22       12.71      4.86 o 
  -6   9   5      649.20      550.76     27.77 o 
  -5   9   5      117.41      144.21      9.77 o 
  -4   9   5      135.32      171.60     12.04 o 
  -3   9   5      142.02      160.58      9.54 o 
  -2   9   5     3020.02     3133.37     47.01 o 
  -1   9   5       31.71       41.16      4.96 o 
   0   9   5      937.31      899.12     17.39 o 
   1   9   5     1357.52     1570.58     25.20 o 
   2   9   5     2368.54     2305.18     33.56 o 
   3   9   5      588.53      525.45     19.13 o 
   4   9   5      208.44      190.09     11.95 o 
   5   9   5      325.04      336.48     15.84 o 
   6   9   5        2.32        8.39     10.78 o 
   7   9   5      229.93      272.04     27.59 o 
   8   9   5     1640.55     1507.59     60.10 o 
   9   9   5      112.24      146.22     18.15 o 
  10   9   5      301.92      318.26     21.17 o 
  -9  10   5       75.84       62.61      9.34 o 
  -8  10   5      185.47      181.80     11.55 o 
  -7  10   5     1051.53     1159.59     38.45 o 
  -6  10   5     1853.02     1744.34     49.18 o 
  -5  10   5     1273.60     1192.58     41.14 o 
  -4  10   5     4021.06     4081.88     57.77 o 
  -3  10   5      383.43      418.62     15.54 o 
  -2  10   5     2991.55     2970.92     52.33 o 
  -1  10   5     3482.63     3415.01     36.28 o 
   0  10   5      211.25      210.92     10.59 o 
   1  10   5       15.70       15.90      4.12 o 
   2  10   5      675.30      696.84     22.83 o 
   3  10   5        3.67        5.49      3.87 o 
   4  10   5      123.91      107.52      9.65 o 
   5  10   5     1053.45     1027.36     62.88 o 
   6  10   5      124.59      115.81     19.68 o 
   7  10   5      700.84      612.57     39.39 o 
   8  10   5        1.24        9.50      9.16 o 
   9  10   5       31.28       42.84     10.89 o 
  -8  11   5      146.13      140.82     13.98 o 
  -7  11   5       56.13       52.72      9.22 o 
  -6  11   5      724.70      639.73     29.63 o 
  -5  11   5      131.32      115.50     21.89 o 
  -4  11   5     1579.16     1558.87     47.16 o 
  -3  11   5      203.15      183.42     11.19 o 
  -2  11   5      407.08      432.35     16.30 o 
  -1  11   5     1149.82     1116.48     21.97 o 
   0  11   5      214.59      190.25      8.48 o 
   1  11   5       83.59       63.94      5.71 o 
   2  11   5       78.75       86.58      9.06 o 
   3  11   5     1574.05     1547.96     43.46 o 
   4  11   5        0.78        5.94      5.75 o 
   5  11   5        1.54        1.15      6.46 o 
   6  11   5       18.06       15.56      8.92 o 
   7  11   5      980.17     1063.49     49.48 o 
   8  11   5       31.22       20.23      8.72 o 
   9  11   5      284.24      298.30     20.62 o 
  -8  12   5      815.62      783.01     33.16 o 
  -7  12   5      161.70      152.49     12.84 o 
  -6  12   5      602.32      593.50     35.36 o 
  -5  12   5       34.53       60.65     10.19 o 
  -4  12   5      554.84      585.90     22.91 o 
  -3  12   5     2957.57     2930.19     51.65 o 
  -2  12   5     1262.97     1452.52     31.37 o 
  -1  12   5      215.17      252.71     15.26 o 
   0  12   5     1936.92     1946.39     39.22 o 
   1  12   5      406.41      380.84     21.58 o 
   2  12   5       11.96       12.11      6.08 o 
   3  12   5      620.64      620.20     27.77 o 
   4  12   5     1006.07      967.52     34.34 o 
   5  12   5      541.84      504.68     33.72 o 
   6  12   5       90.47       88.58     15.94 o 
   7  12   5      377.24      348.41     26.78 o 
   8  12   5        1.11        8.74      5.93 o 
  -7  13   5       29.13       24.00      7.44 o 
  -6  13   5      226.30      212.60     15.35 o 
  -5  13   5     4614.02     4515.64    109.29 o 
  -4  13   5      432.27      439.60     19.25 o 
  -3  13   5      165.49      167.05     12.66 o 
  -2  13   5      414.30      405.89     23.50 o 
  -1  13   5      307.33      331.03     17.17 o 
   0  13   5      116.27      119.81     10.30 o 
   1  13   5      638.85      659.48     44.31 o 
   2  13   5     3422.75     3773.80     69.81 o 
   3  13   5        2.41        5.91      5.39 o 
   4  13   5      134.46      120.06     17.90 o 
   5  13   5      130.64      147.14     13.06 o 
   6  13   5      192.96      162.95     18.96 o 
   7  13   5      270.12      246.65     20.32 o 
  -6  14   5       20.97       30.99      9.34 o 
  -5  14   5      320.38      308.11     26.03 o 
  -4  14   5      186.21      186.01     22.51 o 
  -3  14   5       31.82       25.98      7.60 o 
  -2  14   5      544.54      578.53     26.79 o 
  -1  14   5      123.90      117.92     12.93 o 
   0  14   5        3.92       -0.66      8.84 o 
   1  14   5     1434.19     1687.32     67.71 o 
   2  14   5      457.04      401.79     33.35 o 
   3  14   5      113.83      133.52     18.97 o 
   4  14   5       70.25       58.77     12.28 o 
   5  14   5      487.26      494.29     21.08 o 
   6  14   5       49.02       35.06      9.17 o 
  -5  15   5      481.74      437.91     27.30 o 
  -4  15   5     1008.18      895.96     41.23 o 
  -3  15   5      186.83      190.66     13.76 o 
  -2  15   5       22.50       22.59      6.67 o 
  -1  15   5       20.55       28.68      7.26 o 
   0  15   5      387.38      374.75     30.47 o 
   1  15   5      477.27      502.59     34.87 o 
   2  15   5      303.69      321.77     27.92 o 
   3  15   5      112.78      109.16     15.79 o 
   4  15   5      119.91      108.72     10.24 o 
  -3  16   5        9.44       19.06      6.98 o 
  -2  16   5       18.88       24.57      5.25 o 
  -1  16   5       10.16       30.24      8.68 o 
   0  16   5      881.79      922.95     41.04 o 
   1  16   5       37.88       54.41     11.31 o 
   2  16   5       82.12       75.64     11.95 o 
   3  16   5        0.38        0.08      4.76 o 
 -12   0   6      459.69      427.55     25.95 o 
 -10   0   6      180.90      260.20     26.67 o 
  -8   0   6      818.33      895.43     46.73 o 
  -6   0   6     1280.18     1313.34     33.69 o 
  -4   0   6      386.72      448.31     23.49 o 
  -2   0   6      322.98      267.57     14.99 o 
   0   0   6      586.04      516.05     15.91 o 
   4   0   6     2911.39     2785.59     40.92 o 
   6   0   6    11062.19    10941.54     72.19 o 
   8   0   6     1442.45     1512.35     32.82 o 
  10   0   6      200.77      219.81     16.53 o 
 -12   1   6        5.78        4.12      3.18 o 
 -11   1   6      177.61      189.95     15.14 o 
 -10   1   6       35.68       49.91      9.83 o 
  -9   1   6     2212.35     2369.05     55.34 o 
  -8   1   6     2023.78     2209.97     51.50 o 
  -7   1   6      228.30      256.40     13.61 o 
  -6   1   6       41.82       54.05      8.70 o 
  -5   1   6     4347.11     4688.49     47.71 o 
  -4   1   6     9982.75    10504.51    112.07 o 
  -3   1   6    21534.74    21654.63    146.08 o 
  -2   1   6     7667.76     7970.57     55.87 o 
  -1   1   6        0.66        3.96      1.27 o 
   0   1   6        6.22        8.62      1.66 o 
   1   1   6    11715.78    10994.42     89.67 o 
   2   1   6     5137.66     4774.72     87.20 o 
   3   1   6    34824.67    32642.30    213.32 o 
   4   1   6       11.73        5.94      3.60 o 
   5   1   6        5.34        5.75      2.06 o 
   6   1   6       33.66       28.05      3.37 o 
   7   1   6      186.44      213.28     12.14 o 
   8   1   6     1513.87     1606.81     26.74 o 
   9   1   6      309.68      305.20     12.32 o 
  10   1   6       18.00       13.81      5.10 o 
  11   1   6      122.86       83.50      9.70 o 
 -12   2   6        2.57       -1.31      4.33 o 
 -11   2   6       22.22        6.18      4.85 o 
 -10   2   6       59.53       68.12     10.96 o 
  -9   2   6       10.49       19.53     12.85 o 
  -8   2   6       13.85       32.58      6.86 o 
  -7   2   6     4866.90     4987.98     58.46 o 
  -6   2   6       82.84       70.49      7.14 o 
  -5   2   6     1657.36     1984.91     31.47 o 
  -4   2   6      190.40      190.80     15.96 o 
  -3   2   6      591.77      577.02     24.30 o 
  -2   2   6     4128.82     5010.85     65.42 o 
  -1   2   6       42.88       26.83      2.31 o 
   0   2   6     1855.20     1740.00     28.67 o 
   1   2   6     4222.70     4078.04     73.19 o 
   2   2   6      800.98     1043.27     23.15 o 
   3   2   6       29.76       42.70      6.23 o 
   4   2   6      112.67      132.55      7.62 o 
   5   2   6     5082.09     4979.86     36.03 o 
   6   2   6      112.63      121.20      6.73 o 
   7   2   6     1143.12     1151.03     19.26 o 
   8   2   6      972.27     1006.11     27.65 o 
   9   2   6      160.27      147.79      8.88 o 
  10   2   6      183.41      150.87     11.49 o 
  11   2   6      175.52      170.83     12.95 o 
 -12   3   6      358.20      314.03     22.02 o 
 -11   3   6      175.07      184.30     14.33 o 
 -10   3   6     1306.65     1269.68     56.89 o 
  -9   3   6        2.77        1.34      6.71 o 
  -8   3   6      305.93      309.53     16.00 o 
  -7   3   6      184.65      271.78     12.24 o 
  -6   3   6      434.43      477.11     14.60 o 
  -5   3   6      862.94      881.71     31.05 o 
  -4   3   6     3431.44     3946.89     71.21 o 
  -3   3   6    13549.90    13816.80     88.29 o 
  -2   3   6     4316.92     4552.81     46.39 o 
  -1   3   6       42.49       54.08      4.92 o 
   0   3   6       44.11       32.82      3.52 o 
   1   3   6       33.29       25.32      2.44 o 
   2   3   6     1950.36     2048.96     45.39 o 
   3   3   6       45.57       66.59     19.14 o 
   4   3   6     7456.94     7068.09     56.01 o 
   5   3   6      103.14      114.53      5.47 o 
   6   3   6     1491.86     1470.28     20.58 o 
   7   3   6      493.56      527.85     13.19 o 
   8   3   6     1167.90     1249.59     25.48 o 
   9   3   6        0.64        7.88      3.62 o 
  10   3   6      459.33      383.27     16.92 o 
  11   3   6      369.55      274.07     15.24 o 
 -12   4   6      126.76       87.57     11.64 o 
 -11   4   6      167.19      134.52     17.98 o 
 -10   4   6        1.15        7.96      5.57 o 
  -9   4   6       93.22       69.08     10.53 o 
  -8   4   6       59.76       64.43      8.03 o 
  -7   4   6       40.71       47.77      6.07 o 
  -6   4   6     2201.70     2226.57     56.73 o 
  -5   4   6     1500.87     1446.05     27.45 o 
  -4   4   6     1067.20     1066.00     42.33 o 
  -3   4   6     1080.69     1376.95     29.18 o 
  -2   4   6      926.82      937.78     42.42 o 
  -1   4   6     4207.69     4168.37     74.14 o 
   0   4   6     1948.12     1712.51     25.13 o 
   1   4   6       21.58       28.45      3.12 o 
   2   4   6      492.87      479.38     23.71 o 
   3   4   6     3887.25     3732.24     64.53 o 
   4   4   6     1879.14     2073.32     26.21 o 
   5   4   6      416.94      406.21     10.98 o 
   6   4   6      167.85      160.22      7.06 o 
   7   4   6       74.03       76.43      5.50 o 
   8   4   6       42.61       61.07      5.83 o 
   9   4   6      268.70      240.41     12.18 o 
  10   4   6      113.18      117.74      8.13 o 
  11   4   6      123.39      120.91     14.87 o 
 -11   5   6     1118.91     1128.33     45.92 o 
 -10   5   6       32.38       35.31     12.32 o 
  -9   5   6      839.65      844.47     32.12 o 
  -8   5   6      862.41      988.96     27.88 o 
  -7   5   6     1906.76     1989.32     26.87 o 
  -6   5   6     1365.46     1505.65     35.36 o 
  -5   5   6     1212.39     1181.46     22.07 o 
  -4   5   6      617.70      616.79     15.96 o 
  -3   5   6     7443.45     8352.66     74.98 o 
  -2   5   6      274.27      359.44     20.18 o 
  -1   5   6       34.24       23.54     15.94 o 
   0   5   6     1496.76     1624.88     31.40 o 
   1   5   6      704.80      727.68     36.79 o 
   2   5   6       84.92       80.06     11.06 o 
   3   5   6     7462.04     7289.10     55.44 o 
   4   5   6     3016.50     3004.65     38.33 o 
   5   5   6     3588.67     3420.78     36.15 o 
   6   5   6     2720.43     2748.81     37.12 o 
   7   5   6      415.37      449.80     15.51 o 
   8   5   6      604.67      577.13     18.04 o 
   9   5   6     1998.47     2085.80     46.79 o 
  10   5   6      606.55      542.18     56.35 o 
 -11   6   6       99.01      107.36     14.34 o 
 -10   6   6      210.95      171.56     20.36 o 
  -9   6   6        7.30        9.53      6.87 o 
  -8   6   6      488.93      427.86     18.39 o 
  -7   6   6     2419.50     2458.82     33.29 o 
  -6   6   6     1332.36     1424.24     24.38 o 
  -5   6   6     3205.28     3128.98     45.65 o 
  -4   6   6     2406.27     2413.19     41.89 o 
  -3   6   6     2188.77     2267.92     31.07 o 
  -2   6   6      158.18      121.17      7.62 o 
  -1   6   6     6491.61     6005.10     58.19 o 
   0   6   6    17006.40    16916.32    173.50 o 
   1   6   6     3062.28     3002.34     63.88 o 
   2   6   6      481.10      488.69     53.90 o 
   3   6   6      759.87      643.82     21.82 o 
   4   6   6     1402.39     1355.82     22.38 o 
   5   6   6      126.63      130.79      7.61 o 
   6   6   6      425.94      461.53     15.72 o 
   7   6   6      104.47      105.77     13.41 o 
   8   6   6     1200.91     1266.63     36.78 o 
   9   6   6       37.48       33.27      5.72 o 
  10   6   6      171.96      182.25     18.89 o 
 -11   7   6       72.76       58.73     10.17 o 
 -10   7   6      498.32      554.30     33.23 o 
  -9   7   6       18.78       24.24     10.27 o 
  -8   7   6      285.02      298.99     18.41 o 
  -7   7   6      480.02      526.85     19.87 o 
  -6   7   6       48.01       66.58      6.81 o 
  -5   7   6     1067.44     1083.92     24.22 o 
  -4   7   6      579.89      541.63     16.26 o 
  -3   7   6     1468.00     1427.54     24.89 o 
  -2   7   6     2510.88     2384.57     27.46 o 
  -1   7   6        0.69       10.09      2.36 o 
   0   7   6       24.29       20.67      3.67 o 
   1   7   6      188.32      186.15     10.21 o 
   2   7   6      366.88      380.80     18.03 o 
   3   7   6      299.37      242.27     11.89 o 
   4   7   6     5797.58     5792.21     54.47 o 
   5   7   6      330.62      435.39     29.64 o 
   6   7   6      459.40      477.23     22.19 o 
   7   7   6      920.38      908.98     30.81 o 
   8   7   6       34.76       65.44      8.97 o 
   9   7   6       41.22       36.96      6.66 o 
  10   7   6      682.10      747.27     35.21 o 
 -10   8   6      166.99      145.61     12.04 o 
  -9   8   6      488.44      508.89     24.14 o 
  -8   8   6      271.59      277.85     17.09 o 
  -7   8   6       24.58       28.71      7.23 o 
  -6   8   6      339.73      388.89     15.37 o 
  -5   8   6       23.17       22.57      5.30 o 
  -4   8   6       22.31       27.45      4.93 o 
  -3   8   6        7.11       18.84      4.83 o 
  -2   8   6      383.10      340.03     12.65 o 
  -1   8   6       43.53       41.96      4.51 o 
   0   8   6     3073.87     3138.13     42.40 o 
   1   8   6     2237.55     2235.31     37.00 o 
   2   8   6      101.17      126.18      9.19 o 
   3   8   6      264.34      301.37     13.93 o 
   4   8   6      145.09      129.19      9.61 o 
   5   8   6     2169.73     2037.03     45.60 o 
   6   8   6       64.81       53.53     10.80 o 
   7   8   6     1082.12     1214.24     55.77 o 
   8   8   6       53.78       57.41     14.32 o 
   9   8   6        3.33       -1.57      6.98 o 
  10   8   6      195.57      205.62     17.94 o 
 -10   9   6       25.91       22.40      4.94 o 
  -9   9   6      829.24      877.04     29.07 o 
  -8   9   6        1.08        7.67      5.30 o 
  -7   9   6      215.13      195.04     13.10 o 
  -6   9   6       29.08       18.01      7.82 o 
  -5   9   6      329.61      314.20     14.28 o 
  -4   9   6      834.52      867.06     22.75 o 
  -3   9   6     9721.88     9745.10     72.49 o 
  -2   9   6       97.62      102.85      6.93 o 
  -1   9   6      330.91      400.11     13.99 o 
   0   9   6       59.71       64.75      5.41 o 
   1   9   6     2285.89     2167.02     46.06 o 
   2   9   6      292.35      330.93     13.31 o 
   3   9   6       67.90       73.31      8.07 o 
   4   9   6        1.23        9.77      4.53 o 
   5   9   6      688.52      687.74     22.35 o 
   6   9   6      459.45      436.48     34.46 o 
   7   9   6       32.50       46.49     14.21 o 
   8   9   6      297.44      272.73     26.19 o 
   9   9   6       73.46       87.19     14.07 o 
  -9  10   6      701.81      654.04     22.48 o 
  -8  10   6      131.26      157.96     20.37 o 
  -7  10   6      326.03      363.63     22.21 o 
  -6  10   6      162.98      125.58     14.50 o 
  -5  10   6      597.62      640.26     30.72 o 
  -4  10   6       55.52       75.02      9.40 o 
  -3  10   6      417.20      381.22     15.27 o 
  -2  10   6      662.71      652.84     17.08 o 
  -1  10   6      502.30      530.74     13.55 o 
   0  10   6      236.20      203.06      9.45 o 
   1  10   6     1408.72     1400.40     31.78 o 
   2  10   6      990.58      929.78     26.88 o 
   3  10   6      302.54      331.87     16.26 o 
   4  10   6       31.07       47.15      7.21 o 
   5  10   6       58.84       75.09     10.64 o 
   6  10   6     3802.84     3828.42     99.18 o 
   7  10   6      475.99      429.44     33.15 o 
   8  10   6      451.09      496.20     32.83 o 
   9  10   6       34.40       31.27      8.64 o 
  -8  11   6      260.15      263.71     23.38 o 
  -7  11   6        1.51        5.60      5.21 o 
  -6  11   6       22.03       20.34      8.38 o 
  -5  11   6     1204.43     1213.98     41.88 o 
  -4  11   6     4102.35     4188.17     77.74 o 
  -3  11   6       69.16       71.84     12.06 o 
  -2  11   6     1844.23     1686.56     35.20 o 
  -1  11   6        7.08        5.31      3.35 o 
   0  11   6     1108.99     1237.33     23.24 o 
   1  11   6      125.31      127.85      9.26 o 
   2  11   6      572.81      557.99     21.50 o 
   3  11   6      153.18      116.03     13.37 o 
   4  11   6      677.32      742.29     30.65 o 
   5  11   6      168.77      179.31     18.18 o 
   6  11   6      172.54      164.93     21.68 o 
   7  11   6       55.86       57.90     13.69 o 
   8  11   6       27.04       20.35      9.15 o 
  -8  12   6       48.00       51.14      8.91 o 
  -7  12   6      159.58      155.82     13.00 o 
  -6  12   6      519.07      510.60     26.05 o 
  -5  12   6     1619.42     1583.36     35.85 o 
  -4  12   6     1055.22     1038.08     38.71 o 
  -3  12   6      182.30      163.08     16.63 o 
  -2  12   6     1063.81     1086.41     39.42 o 
  -1  12   6     2240.46     2210.92     53.86 o 
   0  12   6      452.95      454.14     24.91 o 
   1  12   6      991.25     1070.09     36.55 o 
   2  12   6       14.26       24.53      9.53 o 
   3  12   6       36.01       19.92      7.10 o 
   4  12   6      289.07      237.67     23.04 o 
   5  12   6      813.83      754.35     39.97 o 
   6  12   6      125.70      104.44     16.78 o 
   7  12   6       39.84       43.80     11.02 o 
   8  12   6      206.29      183.23     16.61 o 
  -7  13   6       87.23       83.85     12.50 o 
  -6  13   6      288.26      271.27     17.20 o 
  -5  13   6     1455.88     1402.01     59.32 o 
  -4  13   6      714.45      697.71     24.11 o 
  -3  13   6      869.18      910.54     28.49 o 
  -2  13   6      262.38      245.49     19.78 o 
  -1  13   6       56.42       33.31      8.51 o 
   0  13   6       15.24       24.86      7.23 o 
   1  13   6      117.93      110.87     19.39 o 
   2  13   6      717.63      758.82     30.18 o 
   3  13   6      496.60      551.05     25.61 o 
   4  13   6      224.53      185.09     21.48 o 
   5  13   6      217.62      211.46     15.05 o 
   6  13   6       37.94       33.49     10.32 o 
   7  13   6      337.11      357.53     23.61 o 
  -6  14   6     1098.88     1109.06     43.44 o 
  -5  14   6      185.64      158.81     19.08 o 
  -4  14   6      173.33      157.63     13.20 o 
  -3  14   6        3.17        3.17      5.04 o 
  -2  14   6      461.87      429.40     22.91 o 
  -1  14   6      116.71      121.78     16.43 o 
   0  14   6     2070.32     2069.07     74.64 o 
   1  14   6      130.62      138.65     20.14 o 
   2  14   6      407.46      392.90     32.19 o 
   3  14   6       13.61       26.32      9.33 o 
   4  14   6      334.89      299.43     24.58 o 
   5  14   6        1.96       10.83     15.01 o 
   6  14   6       46.39       39.55      8.64 o 
  -5  15   6      337.75      304.20     21.98 o 
  -4  15   6        0.93        8.94      7.72 o 
  -3  15   6        4.22        6.77      6.67 o 
  -2  15   6       12.17       17.26      5.87 o 
  -1  15   6      425.61      399.37     19.95 o 
   0  15   6      257.41      235.58     23.87 o 
   1  15   6       26.87       17.65      9.08 o 
   2  15   6       64.16       60.73     12.48 o 
   3  15   6      142.36      187.44     19.16 o 
   4  15   6     1025.36     1025.21     28.25 o 
  -2  16   6        1.80       -1.81      2.82 o 
  -1  16   6     1021.51     1052.24     41.58 o 
   0  16   6      173.02      196.98     19.09 o 
   1  16   6      434.08      394.46     26.53 o 
   2  16   6      165.43      188.35     17.88 o 
 -11   0   7      149.25      147.06     19.32 o 
  -9   0   7     1415.01     1435.14     62.33 o 
  -7   0   7     1090.57     1264.94     53.34 o 
  -5   0   7    12135.48    12965.19    102.10 o 
  -3   0   7     2719.15     2364.20     51.74 o 
  -1   0   7      124.34       97.67      8.18 o 
   1   0   7     2784.03     3275.97     36.69 o 
   3   0   7     2407.30     3151.44    121.72 o 
   5   0   7       89.36      112.26      7.90 o 
   7   0   7        1.26        4.67      4.01 o 
   9   0   7      853.00      811.06     31.29 o 
  11   0   7      797.97      654.05     34.37 o 
 -12   1   7        8.33       14.46      4.11 o 
 -11   1   7        6.07        6.89      5.21 o 
 -10   1   7     1401.96     1473.39     43.61 o 
  -9   1   7     2678.93     2771.90     60.87 o 
  -8   1   7       24.06       29.19      9.14 o 
  -7   1   7        0.41       -2.59      4.85 o 
  -6   1   7        0.38        7.92      4.33 o 
  -5   1   7     1375.98     1394.56     27.47 o 
  -4   1   7     2603.98     2604.99     58.37 o 
  -3   1   7     4453.26     5307.99     76.12 o 
  -2   1   7     3454.09     3576.51     45.96 o 
  -1   1   7      289.35      311.50      6.73 o 
   0   1   7      527.33      579.37     12.24 o 
   1   1   7     4711.80     4580.30     49.10 o 
   2   1   7     2783.33     2943.45     76.53 o 
   3   1   7    35999.49    34907.14   1646.39 o 
   4   1   7    11568.40    11502.37     61.22 o 
   5   1   7     1217.07     1205.89     17.14 o 
   6   1   7      180.62      201.83      7.17 o 
   7   1   7      478.33      470.22     12.55 o 
   8   1   7     1134.78     1111.43     22.27 o 
   9   1   7      715.97      723.18     20.81 o 
  10   1   7      441.60      428.21     18.04 o 
  11   1   7      521.25      450.86     20.14 o 
 -12   2   7      991.88     1049.99     39.86 o 
 -11   2   7      383.65      370.68     20.99 o 
 -10   2   7        6.51       18.14      6.90 o 
  -9   2   7      836.90      855.73     34.00 o 
  -8   2   7       18.08       22.12      7.45 o 
  -7   2   7       87.38      111.23      9.88 o 
  -6   2   7     6135.47     6549.18     64.20 o 
  -5   2   7     2531.45     2871.01     39.55 o 
  -4   2   7     5220.87     5334.01     84.18 o 
  -3   2   7       86.21      132.40      9.13 o 
  -2   2   7     1747.18     1667.63     20.47 o 
  -1   2   7      731.12      642.33     11.13 o 
   0   2   7     5690.49     5424.10     49.12 o 
   1   2   7       99.01      116.80      8.14 o 
   2   2   7       60.09      111.17     16.34 o 
   3   2   7     1586.29     1492.15     41.04 o 
   4   2   7     1043.31     1233.65     23.32 o 
   5   2   7      672.68      679.60     11.98 o 
   6   2   7     2279.61     2223.69     27.24 o 
   7   2   7      651.26      687.79     15.25 o 
   8   2   7      338.24      338.40     12.54 o 
   9   2   7     2782.86     2673.12     60.72 o 
  10   2   7      202.65      159.89     11.26 o 
  11   2   7      598.68      523.33     20.92 o 
 -12   3   7       77.45      110.80     13.24 o 
 -11   3   7      397.93      406.71     20.40 o 
 -10   3   7      756.26      760.02     30.82 o 
  -9   3   7     1656.05     1672.54     46.89 o 
  -8   3   7      599.92      641.39     23.29 o 
  -7   3   7      629.93      619.71     21.78 o 
  -6   3   7     1110.21     1308.81     24.63 o 
  -5   3   7       14.45       15.66      3.60 o 
  -4   3   7     1298.70     1310.90     25.89 o 
  -3   3   7    10096.06    10125.46     82.80 o 
  -2   3   7      367.16      432.56     10.10 o 
  -1   3   7     2427.77     2282.95     31.62 o 
   0   3   7      657.51      635.33     69.31 o 
   1   3   7        7.31       12.22      4.60 o 
   2   3   7       94.28      137.42     12.87 o 
   3   3   7     6455.67     6246.68    158.92 o 
   4   3   7     5172.53     4913.45    172.42 o 
   5   3   7     1330.10     1382.82     18.74 o 
   6   3   7      146.72      160.10      6.70 o 
   7   3   7       94.90      101.37      6.30 o 
   8   3   7     1466.58     1427.85     33.54 o 
   9   3   7       10.61       15.47      4.06 o 
  10   3   7      385.10      346.45     15.54 o 
 -11   4   7      252.32      265.25     16.03 o 
 -10   4   7      506.32      462.10     23.67 o 
  -9   4   7      246.30      258.28     19.16 o 
  -8   4   7     3529.94     3616.77     67.52 o 
  -7   4   7     1226.02     1210.10     30.43 o 
  -6   4   7      110.62      107.68      6.95 o 
  -5   4   7      634.29      649.70     15.45 o 
  -4   4   7       54.65       33.15      4.24 o 
  -3   4   7      493.86      548.87     48.68 o 
  -2   4   7        3.20       28.04     29.69 o 
  -1   4   7        2.53        9.86      2.99 o 
   0   4   7     1868.17     1763.99     88.51 o 
   1   4   7      600.34      518.09     24.58 o 
   2   4   7     3821.60     3981.83     70.37 o 
   3   4   7     4711.93     4541.73     44.74 o 
   4   4   7      356.12      502.15     12.82 o 
   5   4   7       55.63       60.48      4.73 o 
   6   4   7      521.47      506.64     12.57 o 
   7   4   7     4634.04     4701.03     39.22 o 
   8   4   7     1391.49     1349.48     23.99 o 
   9   4   7      625.17      567.72     17.67 o 
  10   4   7        3.04        6.52      3.12 o 
 -11   5   7       53.71       60.18     12.04 o 
 -10   5   7     1376.00     1460.98     39.75 o 
  -9   5   7      326.03      256.66     25.32 o 
  -8   5   7     1284.87     1316.27     40.74 o 
  -7   5   7      216.61      252.00     11.01 o 
  -6   5   7      474.75      566.21     15.89 o 
  -5   5   7      444.81      446.03     13.17 o 
  -4   5   7     6976.54     7096.32     58.65 o 
  -3   5   7      321.99      353.98     11.89 o 
  -2   5   7     7967.03     7951.05     98.02 o 
  -1   5   7       68.61       73.38      6.76 o 
   0   5   7       99.11       99.62      7.10 o 
   1   5   7      777.19      759.77     31.72 o 
   2   5   7     4678.06     4640.72     57.72 o 
   3   5   7      213.37      201.32     11.87 o 
   4   5   7     3914.87     3891.60     37.37 o 
   5   5   7        4.98       14.33      5.19 o 
   6   5   7      972.86      966.37     22.59 o 
   7   5   7      339.40      343.55     13.71 o 
   8   5   7      187.67      181.60     12.29 o 
   9   5   7      198.93      169.97     11.51 o 
  10   5   7      304.69      316.39     23.53 o 
 -11   6   7      232.53      244.86     20.17 o 
 -10   6   7       11.80       20.14      9.07 o 
  -9   6   7        1.41        1.34      4.99 o 
  -8   6   7      158.05      207.35     16.88 o 
  -7   6   7      365.07      407.06     12.76 o 
  -6   6   7      824.67      905.33     20.20 o 
  -5   6   7      375.57      377.80     12.65 o 
  -4   6   7      927.48      904.72     21.01 o 
  -3   6   7     1196.93     1279.95     23.36 o 
  -2   6   7       87.98       88.17      6.37 o 
  -1   6   7      102.68      148.12      8.39 o 
   0   6   7      103.65       61.10      6.07 o 
   1   6   7     1059.42     1010.56     39.03 o 
   2   6   7       13.27       22.77      5.43 o 
   3   6   7     1312.95     1420.24     33.03 o 
   4   6   7     2790.99     2642.82     36.80 o 
   5   6   7     1298.35     1304.03     45.59 o 
   6   6   7     1418.08     1433.97     28.70 o 
   7   6   7       26.72       29.01      5.61 o 
   8   6   7     2962.39     2989.12     55.91 o 
   9   6   7       68.88       61.52      8.70 o 
  10   6   7       38.44       32.86      9.20 o 
 -10   7   7       19.16       10.82      8.13 o 
  -9   7   7      443.44      476.43     32.87 o 
  -8   7   7      221.93      181.36     15.16 o 
  -7   7   7     1519.09     1577.21     44.54 o 
  -6   7   7      810.71      896.08     20.67 o 
  -5   7   7       19.51       26.06      5.43 o 
  -4   7   7     1072.52     1201.14     24.98 o 
  -3   7   7     7743.03     7634.43     60.14 o 
  -2   7   7     2407.19     2410.96     32.00 o 
  -1   7   7     3392.99     3710.97     52.32 o 
   0   7   7        3.38        1.19      3.55 o 
   1   7   7       22.82       17.42      4.25 o 
   2   7   7     1315.55     1327.47     63.23 o 
   3   7   7     7474.48     7137.77     78.89 o 
   4   7   7      500.66      391.24     14.90 o 
   5   7   7     2630.58     2704.81     51.13 o 
   6   7   7      697.11      763.54     23.71 o 
   7   7   7      174.94      135.49     12.66 o 
   8   7   7       53.92       57.92      8.82 o 
   9   7   7      255.14      236.39     14.75 o 
  10   7   7      111.44      102.25     13.37 o 
 -10   8   7      259.45      249.22     22.54 o 
  -9   8   7      975.62      946.55     32.17 o 
  -8   8   7      178.49      202.04     21.61 o 
  -7   8   7     1363.62     1384.72     56.29 o 
  -6   8   7      320.52      343.37     16.55 o 
  -5   8   7      268.84      323.88     14.17 o 
  -4   8   7     3592.83     3515.84     44.90 o 
  -3   8   7      645.12      683.38     19.08 o 
  -2   8   7      329.19      321.23     12.60 o 
  -1   8   7      221.83      240.54     10.49 o 
   0   8   7      755.91      727.92     21.34 o 
   1   8   7     2530.85     2502.45     40.69 o 
   2   8   7      204.49      163.85     10.72 o 
   3   8   7      315.42      295.35     14.23 o 
   4   8   7     2136.60     2156.66     37.57 o 
   5   8   7     1436.49     1477.59     62.35 o 
   6   8   7      512.09      527.76     26.75 o 
   7   8   7     2505.79     2759.67     82.35 o 
   8   8   7      164.30      167.34     20.84 o 
   9   8   7      325.98      360.40     26.54 o 
  10   8   7      329.35      260.52     18.51 o 
 -10   9   7      452.24      423.38     24.75 o 
  -9   9   7      220.19      179.95     25.55 o 
  -8   9   7      904.64      867.81     37.44 o 
  -7   9   7      310.16      320.66     21.76 o 
  -6   9   7       29.49       38.14      9.96 o 
  -5   9   7       21.22       13.62      6.24 o 
  -4   9   7     1008.62      965.59     24.44 o 
  -3   9   7       91.49      102.75     11.43 o 
  -2   9   7      895.97      983.11     22.72 o 
  -1   9   7      327.04      330.23     18.46 o 
   0   9   7      441.68      444.22     15.37 o 
   1   9   7      325.01      321.66     18.81 o 
   2   9   7      549.09      631.00     21.39 o 
   3   9   7      373.80      367.86     16.58 o 
   4   9   7     4292.95     4324.25     55.51 o 
   5   9   7     3845.71     3950.62    103.57 o 
   6   9   7     2721.98     2751.16     72.17 o 
   7   9   7       97.03      105.14     18.11 o 
   8   9   7      420.68      462.91     32.12 o 
   9   9   7      327.80      335.51     24.18 o 
  -9  10   7       72.39       69.42     12.05 o 
  -8  10   7       35.48       16.46      7.44 o 
  -7  10   7       77.73       50.38      9.75 o 
  -6  10   7      123.42      122.18     14.55 o 
  -5  10   7     1459.39     1482.82     69.62 o 
  -4  10   7       12.58       17.73      8.46 o 
  -3  10   7     1071.72     1033.57     25.07 o 
  -2  10   7     1754.49     1683.99     30.85 o 
  -1  10   7     1727.28     1748.52     43.17 o 
   0  10   7     2046.96     2024.09     33.86 o 
   1  10   7      788.06      810.46     25.01 o 
   2  10   7        2.02       10.99      5.57 o 
   3  10   7       90.90      119.83     10.15 o 
   4  10   7      480.62      507.05     25.17 o 
   5  10   7      496.50      358.80     20.87 o 
   6  10   7      252.54      228.37     25.28 o 
   7  10   7      358.20      400.15     31.20 o 
   8  10   7       78.35       72.54     12.84 o 
   9  10   7      420.81      379.00     23.03 o 
  -8  11   7      236.38      199.26     20.50 o 
  -7  11   7        0.71        3.84      6.18 o 
  -6  11   7      217.34      222.94     18.13 o 
  -5  11   7      447.95      412.50     25.04 o 
  -4  11   7        0.18        9.93      8.20 o 
  -3  11   7        0.97       19.20      9.65 o 
  -2  11   7      716.97      733.78     25.18 o 
  -1  11   7      486.21      505.78     17.83 o 
   0  11   7      596.28      584.05     21.01 o 
   1  11   7      168.87      178.78     12.07 o 
   2  11   7      179.65      187.03     24.45 o 
   3  11   7      211.35      200.64     16.71 o 
   4  11   7      897.25      940.24     50.56 o 
   5  11   7     4799.38     4780.39    211.80 o 
   6  11   7      489.90      458.30     33.97 o 
   7  11   7        4.18       -0.51      6.92 o 
   8  11   7        0.73       -0.37      5.55 o 
  -8  12   7      133.95      151.20     15.39 o 
  -7  12   7       56.03       84.54     14.32 o 
  -6  12   7     1196.10     1129.06     37.12 o 
  -5  12   7       31.21       36.52      9.09 o 
  -4  12   7      701.93      703.26     31.94 o 
  -3  12   7     1895.02     1695.36     49.48 o 
  -2  12   7      328.00      297.39     21.25 o 
  -1  12   7      524.06      502.56     24.30 o 
   0  12   7      613.26      675.94     23.30 o 
   1  12   7     1260.27     1246.28     40.00 o 
   2  12   7      304.40      270.37     19.17 o 
   3  12   7      479.01      485.16     27.52 o 
   4  12   7       43.42       52.34      9.16 o 
   5  12   7      149.69      173.16     18.91 o 
   6  12   7      772.90      925.01     44.63 o 
   7  12   7      135.18      128.26     16.35 o 
  -7  13   7      745.40      656.82     31.78 o 
  -6  13   7      212.90      198.98     14.78 o 
  -5  13   7       98.93      115.25     13.02 o 
  -4  13   7      562.95      554.99     21.52 o 
  -3  13   7     1118.84     1100.74     31.33 o 
  -2  13   7       23.49       32.45      8.31 o 
  -1  13   7      951.58     1021.73     36.28 o 
   0  13   7       77.25       92.67     18.09 o 
   1  13   7       86.78       98.20     11.84 o 
   2  13   7      254.87      224.86     17.01 o 
   3  13   7     1292.57     1175.03     53.84 o 
   4  13   7      154.29      164.57     17.72 o 
   5  13   7        0.63        3.01      4.12 o 
   6  13   7        2.36       -0.19      5.26 o 
  -5  14   7      507.28      487.54     31.08 o 
  -4  14   7        2.69       10.24      5.36 o 
  -3  14   7       25.15       29.92      7.53 o 
  -2  14   7        9.09        4.18      4.91 o 
  -1  14   7      101.66       79.17     10.27 o 
   0  14   7      396.23      423.68     34.16 o 
   1  14   7     1553.40     1555.88     63.36 o 
   2  14   7       68.80      102.53     17.45 o 
   3  14   7      458.93      481.19     32.79 o 
   4  14   7       67.04       63.82     11.74 o 
   5  14   7      279.61      244.20     20.75 o 
  -4  15   7      148.49      158.53     16.92 o 
  -3  15   7      226.78      227.08     14.23 o 
  -2  15   7      645.44      596.63     23.48 o 
  -1  15   7      196.78      214.37     22.25 o 
   0  15   7        3.44       -3.85      6.92 o 
   1  15   7       53.42       75.16     13.93 o 
   2  15   7      214.06      185.78     20.24 o 
   3  15   7       46.95       63.58     11.67 o 
   4  15   7       61.53       76.83     11.57 o 
  -1  16   7       25.92       49.30      9.62 o 
   0  16   7      313.79      279.72     21.74 o 
   1  16   7       10.71       11.55      6.61 o 
 -12   0   8      179.13      175.08     16.68 o 
 -10   0   8     2148.49     2204.09     75.14 o 
  -8   0   8      793.16      867.29     48.24 o 
  -6   0   8     4057.55     4587.85     97.50 o 
  -4   0   8     6317.71     6710.41     99.32 o 
  -2   0   8      207.90      202.93     13.36 o 
   0   0   8     1434.70     1387.83     21.73 o 
   2   0   8     7575.64     7414.48     86.48 o 
   4   0   8     3569.99     3354.70     39.80 o 
   6   0   8     1160.01     1190.00     27.11 o 
   8   0   8     1462.42     1590.25     42.93 o 
  10   0   8      509.33      500.21     38.54 o 
 -12   1   8       32.48       25.41      7.66 o 
 -11   1   8       57.52       52.87      8.51 o 
 -10   1   8       18.79       16.73      7.63 o 
  -9   1   8      312.68      331.36     29.49 o 
  -8   1   8       74.94       73.17     11.16 o 
  -7   1   8     1486.18     1670.68     35.95 o 
  -6   1   8     3861.61     4447.80     56.96 o 
  -5   1   8      179.34      254.23     12.70 o 
  -4   1   8      717.29      693.56     36.01 o 
  -3   1   8     2403.17     2414.21     37.97 o 
  -2   1   8     7545.75     7473.40     37.76 o 
  -1   1   8      331.40      270.40      7.50 o 
   0   1   8      658.82      560.24     11.07 o 
   1   1   8     1825.51     1816.53     24.08 o 
   2   1   8     5215.66     5391.54     51.54 o 
   3   1   8       42.32       42.83      4.78 o 
   4   1   8      278.60      238.87      7.69 o 
   5   1   8      257.57      225.33      7.99 o 
   6   1   8       17.23       19.02      3.30 o 
   7   1   8      357.80      362.63     12.55 o 
   8   1   8      100.39       95.20      8.35 o 
   9   1   8      140.09      121.97     11.80 o 
  10   1   8        0.92       -0.36      3.50 o 
 -12   2   8        0.57       -6.16      6.16 o 
 -11   2   8      520.46      551.84     24.09 o 
 -10   2   8        0.53        0.54      5.75 o 
  -9   2   8      187.38      174.61     16.60 o 
  -8   2   8       60.09       63.14      8.79 o 
  -7   2   8     1842.31     2069.52     58.38 o 
  -6   2   8     1449.01     1640.94     33.77 o 
  -5   2   8     5781.13     6135.69     60.56 o 
  -4   2   8      110.89      187.67     12.16 o 
  -3   2   8      147.72      226.21     12.18 o 
  -2   2   8     2688.14     2732.25     30.80 o 
  -1   2   8      272.13      256.55      7.62 o 
   0   2   8     1063.16     1007.15     18.21 o 
   1   2   8     1021.63      856.33     19.84 o 
   2   2   8      559.56      704.54     19.36 o 
   3   2   8     2450.38     2461.61     37.41 o 
   4   2   8     3277.62     3107.06     33.88 o 
   5   2   8      372.27      360.97      8.49 o 
   6   2   8      108.68      109.98      6.16 o 
   7   2   8     2076.24     2115.90     26.67 o 
   8   2   8      634.02      644.86     16.94 o 
   9   2   8      797.57      751.10     37.37 o 
  10   2   8       15.66       14.47      5.00 o 
 -11   3   8       49.03       60.82     11.89 o 
 -10   3   8      560.39      609.33     27.55 o 
  -9   3   8        1.00        5.84      6.71 o 
  -8   3   8        9.89        7.02      8.07 o 
  -7   3   8     2752.03     2995.78     50.33 o 
  -6   3   8       78.70      100.88     13.94 o 
  -5   3   8     1724.83     1837.48     30.60 o 
  -4   3   8      274.88      273.41     12.62 o 
  -3   3   8     5520.12     5968.24     96.75 o 
  -2   3   8     5000.13     5170.31     54.50 o 
  -1   3   8     1247.05     1217.55     24.57 o 
   0   3   8     1112.80     1052.79     20.47 o 
   1   3   8     1749.06     1866.14     45.91 o 
   2   3   8      383.71      324.88     20.11 o 
   3   3   8      663.10      593.26     12.66 o 
   4   3   8     2622.13     2617.44     33.07 o 
   5   3   8      346.26      333.20      9.62 o 
   6   3   8     8400.69     8215.23     47.14 o 
   7   3   8     1328.76     1294.05     20.91 o 
   8   3   8     1956.70     1790.08     28.30 o 
   9   3   8       29.43       37.65      4.88 o 
  10   3   8     2477.70     2143.46     54.60 o 
 -11   4   8       15.68       22.49     12.69 o 
 -10   4   8      518.51      605.27     29.24 o 
  -9   4   8      476.24      586.99     28.10 o 
  -8   4   8        1.63        4.29      6.77 o 
  -7   4   8      188.55      170.51     10.73 o 
  -6   4   8     1476.60     1595.31     29.62 o 
  -5   4   8      151.61      171.42      8.56 o 
  -4   4   8     4268.99     4295.74     50.08 o 
  -3   4   8     5871.44     6318.51     49.71 o 
  -2   4   8     5546.87     5633.57    133.51 o 
  -1   4   8      415.19      422.34     18.55 o 
   0   4   8     1133.53     1003.77     21.01 o 
   1   4   8     1125.68     1013.64     36.30 o 
   2   4   8      777.36      584.60     28.50 o 
   3   4   8     1161.83     1272.55     27.42 o 
   4   4   8     1941.48     2023.85     38.82 o 
   5   4   8     1186.75     1135.41     17.65 o 
   6   4   8     1848.63     1797.27     23.67 o 
   7   4   8        1.84       11.60      2.90 o 
   8   4   8     3206.35     3110.14     53.22 o 
   9   4   8      110.92       95.78      7.55 o 
  10   4   8      209.90      199.47     18.76 o 
 -11   5   8        6.37       20.74      8.54 o 
 -10   5   8      812.85      699.03     50.96 o 
  -9   5   8     2715.65     2783.14     58.94 o 
  -8   5   8       12.89        7.04      6.10 o 
  -7   5   8      302.47      331.36     14.78 o 
  -6   5   8      439.83      481.53     16.78 o 
  -5   5   8      344.30      353.26     12.23 o 
  -4   5   8      384.08      445.28     12.85 o 
  -3   5   8     8236.74     9197.34     62.42 o 
  -2   5   8     1566.71     1681.81     25.37 o 
  -1   5   8     2504.21     2411.29     40.07 o 
   0   5   8        3.18        5.55      4.89 o 
   1   5   8      317.57      338.32     22.48 o 
   2   5   8     2248.19     2293.48     42.85 o 
   3   5   8     1075.08     1201.09     28.93 o 
   4   5   8      134.75      156.68     18.00 o 
   5   5   8     1454.35     1395.05     30.40 o 
   6   5   8        4.61       12.83      5.61 o 
   7   5   8     4162.00     4220.94     94.03 o 
   8   5   8       62.98       52.96      7.32 o 
   9   5   8      400.26      442.58     20.76 o 
  10   5   8      205.53      175.06     11.87 o 
 -11   6   8       11.15        5.32     11.67 o 
 -10   6   8      731.34      781.88     39.65 o 
  -9   6   8      642.44      646.68     27.71 o 
  -8   6   8       15.10       26.04      7.57 o 
  -7   6   8        7.46       11.36     13.76 o 
  -6   6   8     3334.69     3417.52     40.58 o 
  -5   6   8     1503.14     1525.20     25.57 o 
  -4   6   8     3606.41     3917.74     44.85 o 
  -3   6   8     1041.71      962.73     21.17 o 
  -2   6   8        2.93        3.19      2.52 o 
  -1   6   8     1195.49     1259.59     37.12 o 
   0   6   8      154.06      117.68      8.18 o 
   1   6   8     1293.37     1213.50     41.84 o 
   2   6   8     3077.26     2874.63     70.61 o 
   3   6   8     1887.74     1829.16     38.34 o 
   4   6   8      288.66      302.32     16.98 o 
   5   6   8     1288.48     1221.41     35.30 o 
   6   6   8     1802.20     1845.53     36.75 o 
   7   6   8       38.25       39.75      7.41 o 
   8   6   8      447.15      450.50     21.73 o 
   9   6   8        5.95        1.70      4.54 o 
  10   6   8       84.67       73.82     11.41 o 
 -10   7   8        8.19        1.42      4.38 o 
  -9   7   8       12.09        1.14      7.17 o 
  -8   7   8      428.00      445.40     23.30 o 
  -7   7   8      145.60      153.25     14.20 o 
  -6   7   8     1172.33     1153.29     23.51 o 
  -5   7   8     1756.63     1786.64     32.68 o 
  -4   7   8      917.52     1086.28     24.55 o 
  -3   7   8      387.85      416.02     14.71 o 
  -2   7   8     1667.50     1643.46     27.49 o 
  -1   7   8      606.03      628.23     16.11 o 
   0   7   8     5898.70     5755.64     73.26 o 
   1   7   8       66.19      131.51     61.94 o 
   2   7   8       67.87       76.56      9.42 o 
   3   7   8      826.77      874.71     65.87 o 
   4   7   8     2993.85     2872.89     40.81 o 
   5   7   8        7.67        6.36      4.42 o 
   6   7   8      380.97      389.45     17.33 o 
   7   7   8       97.97      106.61     11.90 o 
   8   7   8      467.93      455.48     21.06 o 
   9   7   8        1.43        9.50      6.02 o 
  10   7   8      255.70      236.02     17.43 o 
 -10   8   8      232.98      223.62     19.37 o 
  -9   8   8        0.27        2.68      4.97 o 
  -8   8   8     1084.86     1073.65     35.85 o 
  -7   8   8     1300.50     1314.45     38.88 o 
  -6   8   8     2602.36     2304.63     54.97 o 
  -5   8   8       32.39       35.10      6.17 o 
  -4   8   8      295.10      283.05     13.38 o 
  -3   8   8      118.78      143.70      9.45 o 
  -2   8   8     2930.48     3098.43     39.39 o 
  -1   8   8        3.89        4.36      3.38 o 
   0   8   8     2173.69     2279.87     38.75 o 
   1   8   8       14.13       14.22      4.55 o 
   2   8   8     3824.58     3827.29     87.97 o 
   3   8   8     1270.92     1172.75     28.15 o 
   4   8   8      404.55      428.12     17.05 o 
   5   8   8     1052.84     1152.45     55.97 o 
   6   8   8      468.59      534.32     19.99 o 
   7   8   8      227.28      209.33     14.42 o 
   8   8   8      116.13      139.36     18.32 o 
   9   8   8     1084.63     1020.33     41.18 o 
  -9   9   8       37.55       62.77     12.55 o 
  -8   9   8       34.95       47.10     13.65 o 
  -7   9   8      129.56      140.80     22.13 o 
  -6   9   8        4.92        7.06      7.14 o 
  -5   9   8       31.55       25.75      8.85 o 
  -4   9   8      378.38      325.11     14.71 o 
  -3   9   8      687.13      688.20     20.35 o 
  -2   9   8      378.66      408.76     15.10 o 
  -1   9   8     1257.46     1277.68     37.26 o 
   0   9   8      179.32      184.40     10.47 o 
   1   9   8      156.58      134.71     13.15 o 
   2   9   8      122.41      132.63     10.60 o 
   3   9   8     2274.40     2185.28     45.70 o 
   4   9   8      542.49      528.27     19.77 o 
   5   9   8       20.88       31.74     12.08 o 
   6   9   8      453.83      402.20     24.57 o 
   7   9   8       32.49       29.65     12.05 o 
   8   9   8        4.79        3.18      7.20 o 
   9   9   8        6.83       16.13      6.48 o 
  -9  10   8      169.21      146.54     16.39 o 
  -8  10   8       88.72      106.06     17.01 o 
  -7  10   8     1253.85     1179.01     57.43 o 
  -6  10   8     1105.17     1095.87     39.85 o 
  -5  10   8      298.56      280.85     21.41 o 
  -4  10   8        9.79       50.65     48.66 o 
  -3  10   8        8.84       23.40      5.32 o 
  -2  10   8      137.56      158.02     15.43 o 
  -1  10   8       74.35       83.15      7.87 o 
   0  10   8        3.55        4.34      3.21 o 
   1  10   8      548.34      575.20     21.62 o 
   2  10   8      926.44      855.39     26.71 o 
   3  10   8       64.94       64.74     10.43 o 
   4  10   8      854.55      802.13     31.68 o 
   5  10   8      188.43      205.88     25.48 o 
   6  10   8       17.91       -0.81      7.84 o 
   7  10   8      669.31      640.79     37.69 o 
   8  10   8      920.70      859.20     38.67 o 
  -8  11   8      192.64      180.40     19.22 o 
  -7  11   8      198.77      178.57     21.85 o 
  -6  11   8     1783.68     1921.68     50.76 o 
  -5  11   8      567.91      478.60     27.03 o 
  -4  11   8        5.89        2.49      6.57 o 
  -3  11   8      401.26      470.57     34.69 o 
  -2  11   8     3337.54     3392.78     54.59 o 
  -1  11   8      348.54      343.97     17.61 o 
   0  11   8     1689.49     1972.23     47.37 o 
   1  11   8        9.16        2.05      5.96 o 
   2  11   8      271.87      280.84     19.88 o 
   3  11   8       11.70        4.75      5.87 o 
   4  11   8      305.25      321.28     20.41 o 
   5  11   8     2132.52     2170.27     75.00 o 
   6  11   8       20.83       38.18     12.75 o 
   7  11   8      120.17       94.87     14.93 o 
   8  11   8        1.89        9.54      6.29 o 
  -7  12   8       25.80       10.68      7.32 o 
  -6  12   8      493.65      506.42     24.67 o 
  -5  12   8     1716.58     1692.06     47.54 o 
  -4  12   8      400.34      410.57     24.65 o 
  -3  12   8      312.74      353.59     24.90 o 
  -2  12   8      765.95      731.74     25.17 o 
  -1  12   8      546.90      541.03     25.24 o 
   0  12   8      254.47      302.97     16.01 o 
   1  12   8      308.83      350.97     24.14 o 
   2  12   8       36.77       37.82     10.40 o 
   3  12   8      364.63      397.67     22.78 o 
   4  12   8     3270.78     3351.59    210.38 o 
   5  12   8      639.39      726.80     41.38 o 
   6  12   8        2.72       22.49     10.02 o 
   7  12   8      318.71      308.66     22.99 o 
  -7  13   8      184.79      146.60     15.42 o 
  -6  13   8      141.37      133.85     17.39 o 
  -5  13   8      280.28      263.61     14.88 o 
  -4  13   8      549.50      461.27     19.45 o 
  -3  13   8      134.13      172.15     12.85 o 
  -2  13   8      277.40      313.65     20.38 o 
  -1  13   8      475.61      523.22     25.82 o 
   0  13   8        2.27       -5.17      5.17 o 
   1  13   8       17.76       12.53      6.52 o 
   2  13   8      826.31      868.10     52.40 o 
   3  13   8        1.94       -2.48      4.28 o 
   4  13   8      687.93      709.14     38.63 o 
   5  13   8        6.28       21.21      8.78 o 
   6  13   8     1135.12     1107.30     42.37 o 
  -4  14   8     2333.37     2260.75     74.92 o 
  -3  14   8        1.23        3.55      4.29 o 
  -2  14   8      432.62      464.65     22.86 o 
  -1  14   8       60.87       56.07      9.09 o 
   0  14   8      470.37      510.91     36.73 o 
   1  14   8        0.26        1.39      6.69 o 
   2  14   8     1807.30     1914.94     43.02 o 
   3  14   8      311.35      321.24     23.72 o 
   4  14   8      172.60      163.42     12.15 o 
   5  14   8      431.42      416.00     25.80 o 
  -3  15   8       18.12       21.01      7.38 o 
  -2  15   8       33.21       23.14      8.63 o 
  -1  15   8       59.13       62.88     12.41 o 
   0  15   8       61.82       81.36     14.15 o 
   1  15   8      110.25      139.99     17.48 o 
   2  15   8      259.87      276.11     22.93 o 
   3  15   8       98.80       80.98     11.69 o 
   0  16   8      104.43      129.84     14.63 o 
 -11   0   9        4.05       14.77      8.05 o 
  -9   0   9     1914.16     2141.93     77.63 o 
  -7   0   9     1059.55     1192.25     55.67 o 
  -5   0   9     1729.06     1942.32     62.62 o 
  -3   0   9    15623.83    15401.81    130.32 o 
  -1   0   9     2555.89     2431.70     29.14 o 
   1   0   9     9597.69     9236.93     63.48 o 
   3   0   9    11374.24    11797.87    107.80 o 
   5   0   9      317.87      331.00     14.04 o 
   7   0   9      900.77      918.28     25.33 o 
   9   0   9      303.01      299.52     28.67 o 
 -11   1   9       53.37       53.79      8.47 o 
 -10   1   9        5.19        3.33      6.15 o 
  -9   1   9       21.98       30.65      9.00 o 
  -8   1   9      595.82      562.18     28.52 o 
  -7   1   9      221.54      250.55     19.03 o 
  -6   1   9      814.24      841.32     25.16 o 
  -5   1   9     2899.96     3033.38     44.48 o 
  -4   1   9       32.24       43.20      4.91 o 
  -3   1   9    14210.55    15087.52     91.81 o 
  -2   1   9     2070.88     2172.15     31.32 o 
  -1   1   9      529.62      516.17     11.24 o 
   0   1   9      591.58      468.49     10.88 o 
   1   1   9     2075.01     2142.12     38.04 o 
   2   1   9     6310.24     6679.61     90.99 o 
   3   1   9     1787.01     1761.73     25.91 o 
   4   1   9     1064.74     1196.24     17.78 o 
   5   1   9     1540.89     1547.63     21.16 o 
   6   1   9     1334.96     1259.06     20.22 o 
   7   1   9     2157.92     2243.62     33.13 o 
   8   1   9     2571.05     2640.06     49.90 o 
   9   1   9      111.20       85.20      7.54 o 
  10   1   9       71.61       55.00      6.50 o 
 -11   2   9      335.96      335.39     18.44 o 
 -10   2   9      674.46      686.34     29.55 o 
  -9   2   9       46.21       43.36     17.26 o 
  -8   2   9      323.13      378.75     55.88 o 
  -7   2   9       30.76       41.79      7.27 o 
  -6   2   9      217.37      202.83     12.68 o 
  -5   2   9      831.58      905.07     21.12 o 
  -4   2   9      796.18      836.35     27.50 o 
  -3   2   9     2384.02     2660.56     31.86 o 
  -2   2   9     4339.12     4244.86     35.98 o 
  -1   2   9        7.42       15.99      7.89 o 
   0   2   9     1061.46      992.61     32.63 o 
   1   2   9      944.65      984.71     32.09 o 
   2   2   9     4340.14     4374.93     50.40 o 
   3   2   9     1079.42     1159.33     24.56 o 
   4   2   9        3.86       16.42      3.34 o 
   5   2   9     4273.15     4184.09     34.66 o 
   6   2   9       88.79       99.14      6.67 o 
   7   2   9      921.44      846.78     19.07 o 
   8   2   9      856.65      800.79     24.71 o 
   9   2   9     1533.97     1531.18     40.16 o 
  10   2   9      132.57      143.04     16.60 o 
 -11   3   9       15.13       21.72      5.93 o 
 -10   3   9      423.41      446.52     23.67 o 
  -9   3   9       50.96       33.98     12.78 o 
  -8   3   9       12.29       16.14      7.54 o 
  -7   3   9      414.83      419.84     16.61 o 
  -6   3   9       58.58       74.93      7.31 o 
  -5   3   9      599.61      565.38     17.01 o 
  -4   3   9      432.37      384.99     13.25 o 
  -3   3   9       98.95      102.79      7.90 o 
  -2   3   9      286.90      401.58     16.13 o 
  -1   3   9       82.26       42.07      5.32 o 
   0   3   9       31.51       50.17      8.78 o 
   1   3   9     7833.36     7578.28     96.70 o 
   2   3   9      386.96      433.87     17.57 o 
   3   3   9     5421.96     5201.36     70.31 o 
   4   3   9      888.88      829.23     18.51 o 
   5   3   9      767.15      672.88     13.91 o 
   6   3   9      985.68      959.47     16.28 o 
   7   3   9     1581.17     1583.71     25.61 o 
   8   3   9       45.04       59.44      6.88 o 
   9   3   9        1.98       -0.40      3.28 o 
  10   3   9      105.23       99.78     13.36 o 
 -11   4   9      856.74      791.20     44.20 o 
 -10   4   9      372.92      390.23     21.45 o 
  -9   4   9     2294.51     2323.02     55.24 o 
  -8   4   9      139.49      163.09     16.50 o 
  -7   4   9      938.56      980.77     25.08 o 
  -6   4   9      654.25      742.31     20.90 o 
  -5   4   9     1539.26     1519.72     28.21 o 
  -4   4   9      799.59      872.56     24.78 o 
  -3   4   9     4941.28     5144.49     47.07 o 
  -2   4   9      126.67      105.25      7.59 o 
  -1   4   9        1.59       12.16      3.71 o 
   0   4   9      533.15      472.63     26.03 o 
   1   4   9     2594.80     2446.90     58.79 o 
   2   4   9       32.61       47.35      5.27 o 
   3   4   9     5302.23     5009.72     74.44 o 
   4   4   9       18.86       20.08      4.84 o 
   5   4   9     2109.63     2105.66     24.61 o 
   6   4   9      808.79      805.82     15.04 o 
   7   4   9      913.07      940.13     19.55 o 
   8   4   9      357.01      398.47     15.18 o 
   9   4   9     2637.68     2682.57     70.34 o 
  10   4   9      221.20      180.35     17.16 o 
 -11   5   9       68.06       61.79     10.76 o 
 -10   5   9       54.47       58.49      8.75 o 
  -9   5   9      213.38      216.74     17.30 o 
  -8   5   9      105.91       80.04     11.35 o 
  -7   5   9      548.75      552.92     27.32 o 
  -6   5   9      144.98      158.45     13.48 o 
  -5   5   9      944.74      936.26     22.55 o 
  -4   5   9      401.31      417.64     14.91 o 
  -3   5   9      486.44      523.04     15.80 o 
  -2   5   9       73.90      124.18      7.53 o 
  -1   5   9      505.38      586.41     14.51 o 
   0   5   9     3092.56     2907.94     68.16 o 
   1   5   9        6.19       19.85      6.89 o 
   2   5   9       60.61       63.71      6.58 o 
   3   5   9     1437.08     1457.38     35.62 o 
   4   5   9     8604.48     8086.29    129.70 o 
   5   5   9        0.28        8.73     12.72 o 
   6   5   9        6.72       12.84      4.74 o 
   7   5   9       54.83       66.04      9.84 o 
   8   5   9      105.16      124.58     11.98 o 
   9   5   9       41.64       60.23      8.27 o 
  10   5   9       22.64       27.10      6.53 o 
 -11   6   9      280.61      307.66     21.84 o 
 -10   6   9      932.74      912.18     70.54 o 
  -9   6   9      296.38      356.83     20.57 o 
  -8   6   9        3.85        2.57      5.59 o 
  -7   6   9      774.09      741.95     30.97 o 
  -6   6   9     3549.49     3602.22     46.52 o 
  -5   6   9     1834.15     1985.59     34.54 o 
  -4   6   9      512.16      529.78     17.33 o 
  -3   6   9      651.69      648.24     19.13 o 
  -2   6   9       14.25       11.64      4.14 o 
  -1   6   9      204.98      196.16     11.15 o 
   0   6   9      207.88      185.30      8.88 o 
   1   6   9     2319.32     2316.44     44.47 o 
   2   6   9      306.42      290.77     17.45 o 
   3   6   9     1126.68     1131.62     30.98 o 
   4   6   9     4627.52     4774.43    127.36 o 
   5   6   9      316.57      309.54     18.68 o 
   6   6   9      702.20      734.99     23.64 o 
   7   6   9      152.99      151.48     18.53 o 
   8   6   9      177.07      224.61     15.13 o 
   9   6   9      502.48      535.45     20.90 o 
 -10   7   9        6.12       11.68      4.40 o 
  -9   7   9        1.74       -4.94      4.94 o 
  -8   7   9      308.10      306.34     20.40 o 
  -7   7   9     1588.91     1468.96     42.17 o 
  -6   7   9       21.31       25.91     12.29 o 
  -5   7   9       19.97       15.90      4.73 o 
  -4   7   9      643.37      617.03     19.18 o 
  -3   7   9     1394.41     1383.76     41.37 o 
  -2   7   9       33.75       46.96      6.89 o 
  -1   7   9     1263.57     1093.39     33.93 o 
   0   7   9      107.35       99.80      9.19 o 
   1   7   9     4069.23     4046.80     70.82 o 
   2   7   9      395.49      371.97     20.20 o 
   3   7   9      786.73      791.55     37.47 o 
   4   7   9      546.91      549.04     23.95 o 
   5   7   9     1376.59     1374.49     38.74 o 
   6   7   9       29.39       25.20      6.02 o 
   7   7   9        8.39       10.95      4.56 o 
   8   7   9      824.74      801.10     26.96 o 
   9   7   9      228.28      203.30     12.48 o 
 -10   8   9       17.62        3.39      5.30 o 
  -9   8   9     1273.85     1349.43     50.12 o 
  -8   8   9       36.90       43.29      8.54 o 
  -7   8   9       94.65       98.62     19.71 o 
  -6   8   9      615.39      579.62     29.97 o 
  -5   8   9     1201.10     1282.81     29.26 o 
  -4   8   9     1379.83     1363.16     31.80 o 
  -3   8   9      670.61      686.19     20.12 o 
  -2   8   9      390.97      389.35     17.87 o 
  -1   8   9      301.10      300.78     15.31 o 
   0   8   9      113.75      125.90      9.93 o 
   1   8   9     1615.93     1659.84     43.74 o 
   2   8   9      658.03      655.05     21.91 o 
   3   8   9      323.10      356.03     16.01 o 
   4   8   9       53.46       79.15     13.74 o 
   5   8   9     1484.16     1522.53     40.17 o 
   6   8   9      595.13      628.41     21.61 o 
   7   8   9      597.26      559.58     22.89 o 
   8   8   9       60.13       56.82     12.48 o 
   9   8   9       12.20       23.34      7.07 o 
  -9   9   9      129.25      128.80     16.90 o 
  -8   9   9     1291.64     1229.70     56.73 o 
  -7   9   9       78.10       71.45     17.54 o 
  -6   9   9       35.62       51.39     10.67 o 
  -5   9   9     1794.53     1821.72     52.29 o 
  -4   9   9     2286.42     2191.30     37.69 o 
  -3   9   9      275.48      285.42     13.64 o 
  -2   9   9       17.13       11.84      4.75 o 
  -1   9   9      357.16      401.68     18.66 o 
   0   9   9      397.20      370.90     14.96 o 
   1   9   9      600.01      590.39     27.27 o 
   2   9   9     2238.06     2246.51     41.90 o 
   3   9   9      655.43      629.03     21.92 o 
   4   9   9       21.39       39.33      8.08 o 
   5   9   9        5.49        5.29     10.26 o 
   6   9   9       65.18       63.67     10.36 o 
   7   9   9      812.13      797.92     41.47 o 
   8   9   9     1212.44     1237.69     46.46 o 
  -9  10   9        6.25       17.31      7.37 o 
  -8  10   9        3.28        0.85      7.36 o 
  -7  10   9      706.38      741.95     45.22 o 
  -6  10   9       12.25       21.82      8.27 o 
  -5  10   9       21.27       32.16      9.00 o 
  -4  10   9      187.18      205.93     18.73 o 
  -3  10   9     3580.95     3791.74     87.81 o 
  -2  10   9     1542.63     1537.84     37.36 o 
  -1  10   9     1065.06      983.51     25.30 o 
   0  10   9     1265.53     1328.27     31.33 o 
   1  10   9     2250.64     2266.37     43.40 o 
   2  10   9      307.90      298.72     20.53 o 
   3  10   9     1009.74     1051.23     37.17 o 
   4  10   9     1269.33     1335.75     59.78 o 
   5  10   9        5.11       10.17     10.58 o 
   6  10   9       49.71       69.52     15.03 o 
   7  10   9      304.95      327.91     26.12 o 
   8  10   9        0.28        4.02      5.57 o 
  -8  11   9       21.49       29.74      8.93 o 
  -7  11   9      857.50      903.55     46.41 o 
  -6  11   9        2.87        8.59      9.09 o 
  -5  11   9        8.39        5.64      7.01 o 
  -4  11   9        9.88        4.61      7.05 o 
  -3  11   9       57.47       25.63     16.39 o 
  -2  11   9      671.11      671.31     24.99 o 
  -1  11   9      789.63      754.10     26.05 o 
   0  11   9       29.91       19.81      6.96 o 
   1  11   9     1243.51     1291.98     57.72 o 
   2  11   9       52.89       56.26      9.93 o 
   3  11   9      664.41      579.20     28.87 o 
   4  11   9        2.99       17.31      9.40 o 
   5  11   9      302.19      409.81     33.18 o 
   6  11   9      553.99      555.63     34.84 o 
   7  11   9     1610.87     1526.84     50.98 o 
  -7  12   9       53.11       29.20      9.17 o 
  -6  12   9       43.02       38.52     12.27 o 
  -5  12   9      104.56      111.71     13.37 o 
  -4  12   9     1015.33     1053.95     45.68 o 
  -3  12   9      322.84      320.48     16.75 o 
  -2  12   9      739.21      680.03     24.35 o 
  -1  12   9        1.19       15.85      6.09 o 
   0  12   9      576.84      532.07     26.92 o 
   1  12   9     1236.87     1227.73     40.33 o 
   2  12   9      913.50      926.18     34.65 o 
   3  12   9       24.68       28.58      7.86 o 
   4  12   9      589.82      580.98     34.40 o 
   5  12   9      125.41      130.47     18.01 o 
   6  12   9       10.19       15.91      7.91 o 
   7  12   9      100.95      127.30     14.07 o 
  -6  13   9      160.19      174.34     18.79 o 
  -5  13   9      693.79      663.37     25.45 o 
  -4  13   9      168.75      158.17     11.79 o 
  -3  13   9        1.36        1.56      4.46 o 
  -2  13   9      287.67      339.31     21.01 o 
  -1  13   9     1625.46     1615.95     43.51 o 
   0  13   9       77.18       71.57     10.46 o 
   1  13   9       46.66       60.34      9.93 o 
   2  13   9      629.08      630.39     29.80 o 
   3  13   9      180.61      200.65     15.52 o 
   4  13   9      153.59      215.71     14.66 o 
   5  13   9     2204.17     2217.29     63.35 o 
   6  13   9      483.00      479.20     26.56 o 
  -4  14   9       13.27       19.83      8.09 o 
  -3  14   9      413.66      403.26     29.02 o 
  -2  14   9       68.17       63.14     14.12 o 
  -1  14   9      290.34      315.21     28.23 o 
   0  14   9      146.34      161.12     20.64 o 
   1  14   9       69.91       53.74      8.06 o 
   2  14   9       25.23       22.09      5.92 o 
   3  14   9       26.74       31.64      6.16 o 
   4  14   9       10.82        0.35      6.08 o 
  -3  15   9       26.53       19.30      6.33 o 
  -2  15   9      344.13      334.03     24.19 o 
  -1  15   9      717.51      743.26     37.41 o 
   0  15   9      471.13      465.16     30.21 o 
   1  15   9      401.15      374.80     26.51 o 
   2  15   9      108.17      127.06     14.69 o 
 -10   0  10     1571.52     1704.28     65.67 o 
  -8   0  10      813.22      902.00     51.32 o 
  -6   0  10      651.87      724.00     42.72 o 
  -4   0  10     3160.17     2799.98    139.32 o 
  -2   0  10     3897.06     4308.18     66.16 o 
   0   0  10      301.97      407.78     13.46 o 
   2   0  10     1833.98     2050.41     37.80 o 
   4   0  10     1605.12     1764.51     31.92 o 
   6   0  10      186.40      201.34     12.03 o 
   8   0  10       35.97       36.27      8.41 o 
  10   0  10      521.67      495.68     27.54 o 
 -11   1  10      138.75      142.12     12.37 o 
 -10   1  10       10.79       16.00      6.49 o 
  -9   1  10      304.10      301.40     21.67 o 
  -8   1  10      815.37      885.52     35.90 o 
  -7   1  10     1239.00     1323.60     33.71 o 
  -6   1  10      712.93      784.18     24.80 o 
  -5   1  10     1752.96     1865.11     29.69 o 
  -4   1  10     4287.48     4376.22     50.20 o 
  -3   1  10      275.87      328.90     12.27 o 
  -2   1  10     2159.05     2379.90     34.32 o 
  -1   1  10     1184.07     1178.34     17.87 o 
   0   1  10     2954.36     2813.71     30.03 o 
   1   1  10      675.45      757.71     16.48 o 
   2   1  10      162.85      123.42      7.88 o 
   3   1  10     3148.00     3418.59     36.45 o 
   4   1  10     4451.61     4641.24     56.06 o 
   5   1  10       41.27       48.75      4.41 o 
   6   1  10      956.52      980.28     18.27 o 
   7   1  10       77.45       95.70      8.07 o 
   8   1  10      112.41       84.34      7.56 o 
   9   1  10       86.46       78.29     15.82 o 
  10   1  10       32.70       29.11      5.79 o 
 -11   2  10      391.29      401.40     19.72 o 
 -10   2  10        4.07        0.30      5.47 o 
  -9   2  10     1460.71     1557.60     46.49 o 
  -8   2  10     2863.92     2989.54     65.30 o 
  -7   2  10      749.97      813.40     26.92 o 
  -6   2  10      524.85      566.75     18.43 o 
  -5   2  10      447.11      485.86     16.18 o 
  -4   2  10      286.34      307.71     12.22 o 
  -3   2  10     1393.93     1362.00     27.50 o 
  -2   2  10      280.03      341.19     13.00 o 
  -1   2  10       56.47       64.38      9.61 o 
   0   2  10      623.09      620.05     27.27 o 
   1   2  10     1209.30     1294.28     20.41 o 
   2   2  10       10.70       18.29      3.14 o 
   3   2  10      370.65      359.60     16.49 o 
   4   2  10      107.70      172.19      7.09 o 
   5   2  10     4158.35     3979.24     86.38 o 
   6   2  10      487.68      470.03     14.14 o 
   7   2  10       25.51       23.42      5.30 o 
   8   2  10      128.47      118.80      8.73 o 
   9   2  10      535.72      570.66     22.76 o 
  10   2  10        0.88        3.80      4.83 o 
 -11   3  10       53.57       56.94      8.10 o 
 -10   3  10      257.39      279.33     18.75 o 
  -9   3  10       77.09       98.83     13.02 o 
  -8   3  10      378.59      419.85     25.02 o 
  -7   3  10      747.11      825.68     27.79 o 
  -6   3  10     3308.43     3537.87     45.98 o 
  -5   3  10     1606.39     1706.66     30.39 o 
  -4   3  10     1071.36     1060.64     32.95 o 
  -3   3  10     1693.95     1737.89     57.39 o 
  -2   3  10     1964.26     1814.49     30.81 o 
  -1   3  10       66.03       47.48      5.10 o 
   0   3  10     3755.42     3763.16     51.38 o 
   1   3  10     3639.77     3586.68     41.49 o 
   2   3  10     1210.34     1213.04     23.71 o 
   3   3  10      120.62      106.12      8.00 o 
   4   3  10       45.16       48.69      5.62 o 
   5   3  10      116.53      113.29      7.65 o 
   6   3  10      415.74      445.47     14.16 o 
   7   3  10     2773.91     2767.32     52.61 o 
   8   3  10     3802.46     3840.48     59.97 o 
   9   3  10      113.89       99.92     10.07 o 
  10   3  10        1.86       -4.33      5.14 o 
 -11   4  10       29.39       42.71      7.42 o 
 -10   4  10      703.43      696.12     27.88 o 
  -9   4  10        0.19        6.25      6.35 o 
  -8   4  10     2139.42     2229.98     55.59 o 
  -7   4  10      834.88      840.18     34.13 o 
  -6   4  10       38.33       39.85      6.08 o 
  -5   4  10      381.32      398.73     15.12 o 
  -4   4  10       18.60       17.74      3.99 o 
  -3   4  10      546.35      479.86     17.48 o 
  -2   4  10     1254.62     1170.43     25.52 o 
  -1   4  10     1615.33     1468.75     30.92 o 
   0   4  10      414.80      346.97     16.41 o 
   1   4  10       28.61       24.61      4.30 o 
   2   4  10     2939.06     2837.03     34.88 o 
   3   4  10     3458.63     3291.33     50.73 o 
   4   4  10     4624.65     4448.58     62.45 o 
   5   4  10       13.82       17.18      3.70 o 
   6   4  10       73.92       77.07      5.90 o 
   7   4  10      114.04      154.61     10.47 o 
   8   4  10     1008.28      972.22     29.19 o 
   9   4  10      513.41      541.29     30.88 o 
  10   4  10      100.49       86.21     11.64 o 
 -10   5  10       82.66       96.41     10.45 o 
  -9   5  10      256.83      260.64     18.53 o 
  -8   5  10      197.09      179.15     17.28 o 
  -7   5  10     1021.21     1124.85     67.87 o 
  -6   5  10      716.95      749.48     21.77 o 
  -5   5  10     1225.41     1254.52     26.80 o 
  -4   5  10     1350.58     1415.35     32.29 o 
  -3   5  10      401.24      375.80     16.02 o 
  -2   5  10      150.48      199.25      9.82 o 
  -1   5  10      371.29      327.24     17.14 o 
   0   5  10       58.98       62.65      5.39 o 
   1   5  10      905.06      734.75     19.74 o 
   2   5  10       52.06       50.94      5.31 o 
   3   5  10     1180.24     1091.95     48.68 o 
   4   5  10      526.67      546.99     35.25 o 
   5   5  10        1.64        6.04      5.68 o 
   6   5  10      295.49      292.81     14.94 o 
   7   5  10     2683.58     2825.33     53.47 o 
   8   5  10     1693.90     1784.62     40.60 o 
   9   5  10     1792.14     1706.19     52.09 o 
  10   5  10      160.33      170.99     14.34 o 
 -10   6  10      201.88      158.72     12.21 o 
  -9   6  10      390.12      364.83     20.35 o 
  -8   6  10     1345.26     1310.67     40.58 o 
  -7   6  10       27.05       25.02     14.91 o 
  -6   6  10     2036.04     2109.11     36.07 o 
  -5   6  10      464.72      469.92     27.58 o 
  -4   6  10     3971.50     4064.85     55.93 o 
  -3   6  10      123.15      114.90      8.36 o 
  -2   6  10     1120.17     1109.87     23.11 o 
  -1   6  10     1145.16     1107.49     33.25 o 
   0   6  10      515.57      517.74     23.14 o 
   1   6  10       26.08       15.23      3.17 o 
   2   6  10     1259.76     1335.71     37.70 o 
   3   6  10     4027.08     4125.14     98.02 o 
   4   6  10     1951.16     1837.84     44.33 o 
   5   6  10       17.29       89.72     57.53 o 
   6   6  10       24.99       18.86      5.17 o 
   7   6  10      763.94      794.37     28.41 o 
   8   6  10       13.39       16.92      5.53 o 
   9   6  10       95.77      102.89     12.89 o 
 -10   7  10      404.25      402.71     18.08 o 
  -9   7  10        6.73        4.73      4.85 o 
  -8   7  10       32.26       37.46     11.51 o 
  -7   7  10      809.85      869.92     32.47 o 
  -6   7  10     2134.51     2376.64     84.05 o 
  -5   7  10      312.83      292.09     16.07 o 
  -4   7  10       21.64       26.77      5.30 o 
  -3   7  10       50.47       44.03      5.69 o 
  -2   7  10       14.43       18.89      6.87 o 
  -1   7  10       21.01       41.44      6.09 o 
   0   7  10      961.61      943.25     29.45 o 
   1   7  10       21.22       21.32      7.09 o 
   2   7  10      733.49      732.26     29.52 o 
   3   7  10      235.35      284.30     27.99 o 
   4   7  10      176.70      216.31     16.14 o 
   5   7  10     4285.76     4455.45     70.61 o 
   6   7  10      521.47      544.90     20.25 o 
   7   7  10       89.25      107.11     10.92 o 
   8   7  10      407.98      437.97     19.13 o 
   9   7  10       70.69       60.98      6.61 o 
 -10   8  10        0.34       -6.55      6.55 o 
  -9   8  10      605.17      625.72     37.83 o 
  -8   8  10     1035.12      970.47     52.42 o 
  -7   8  10      302.75      251.82     29.87 o 
  -6   8  10      401.10      374.27     35.52 o 
  -5   8  10      510.63      570.25     43.70 o 
  -4   8  10      189.58      200.65     12.03 o 
  -3   8  10      682.21      647.54     24.36 o 
  -2   8  10      717.79      727.90     25.32 o 
  -1   8  10      317.11      312.06     16.09 o 
   0   8  10       75.69      142.05     13.41 o 
   1   8  10      234.84      215.16     16.87 o 
   2   8  10     2342.39     2392.13     42.46 o 
   3   8  10       14.51        2.63      7.31 o 
   4   8  10     1318.30     1415.41     39.11 o 
   5   8  10      141.50      137.17     12.79 o 
   6   8  10      611.69      610.63     21.12 o 
   7   8  10     1000.82     1025.51     29.92 o 
   8   8  10      105.03      122.11     15.17 o 
  -9   9  10       27.00       24.00      8.71 o 
  -8   9  10        1.84        7.33      8.17 o 
  -7   9  10      421.73      393.40     34.67 o 
  -6   9  10      882.87      878.96     53.21 o 
  -5   9  10        2.00       -0.44      7.05 o 
  -4   9  10       56.21       66.66     11.71 o 
  -3   9  10     1574.73     1606.52     38.71 o 
  -2   9  10       49.26       58.86      8.24 o 
  -1   9  10       88.35       96.74      9.48 o 
   0   9  10      242.30      278.14     16.08 o 
   1   9  10     3501.12     3610.70     68.41 o 
   2   9  10       57.09       70.45      8.19 o 
   3   9  10        1.27       -7.12     10.35 o 
   4   9  10      293.71      298.89     30.48 o 
   5   9  10      160.46      194.56     24.91 o 
   6   9  10       64.37       78.26     11.14 o 
   7   9  10       44.99       35.08     10.67 o 
   8   9  10        3.94        9.61      5.39 o 
  -8  10  10      255.62      281.35     24.77 o 
  -7  10  10       12.27       17.25      9.46 o 
  -6  10  10       18.69       16.59     12.67 o 
  -5  10  10      223.83      203.26     26.96 o 
  -4  10  10      463.82      483.64     31.69 o 
  -3  10  10        7.60        9.39      7.76 o 
  -2  10  10      217.90      215.94     17.97 o 
  -1  10  10      188.26      172.57     13.22 o 
   0  10  10      692.15      660.62     43.34 o 
   1  10  10      110.19      110.75     19.25 o 
   2  10  10        9.52        6.96      6.19 o 
   3  10  10      111.52       73.55     11.00 o 
   4  10  10       15.49       22.68     13.02 o 
   5  10  10      479.15      473.62     36.36 o 
   6  10  10     1344.68     1337.65     53.13 o 
   7  10  10      196.81      195.64     19.59 o 
  -8  11  10        8.09       10.39      6.42 o 
  -7  11  10        1.56        5.56      6.90 o 
  -6  11  10      359.41      329.03     30.11 o 
  -5  11  10        1.02       16.10     10.46 o 
  -4  11  10      506.51      523.39     27.87 o 
  -3  11  10      317.97      279.96     20.76 o 
  -2  11  10       83.16       83.18     10.19 o 
  -1  11  10       22.79       19.73      6.00 o 
   0  11  10     2260.88     2345.81     79.49 o 
   1  11  10       86.46       66.62     10.64 o 
   2  11  10      373.54      326.17     21.66 o 
   3  11  10       20.98       20.17      7.52 o 
   4  11  10      545.85      554.84     38.96 o 
   5  11  10        1.47        8.58      5.87 o 
   6  11  10     2125.05     2229.43     64.75 o 
   7  11  10        2.15       -2.64      6.84 o 
  -7  12  10      267.16      243.83     21.09 o 
  -6  12  10      267.78      242.05     23.66 o 
  -5  12  10       11.71        9.16      9.82 o 
  -4  12  10      177.75      171.90     23.17 o 
  -3  12  10      287.47      286.03     15.91 o 
  -2  12  10      173.43      183.71     16.10 o 
  -1  12  10      798.86      868.08     46.17 o 
   0  12  10      617.80      610.20     40.20 o 
   1  12  10       85.13       60.18     10.08 o 
   2  12  10       66.81       87.80     11.33 o 
   3  12  10      196.90      211.01     16.26 o 
   4  12  10       15.23       13.85      5.27 o 
   5  12  10     1230.61     1247.68     49.68 o 
   6  12  10      622.38      544.75     29.59 o 
  -6  13  10      164.61      178.57     18.04 o 
  -5  13  10      596.35      586.80     23.23 o 
  -4  13  10        5.97       16.28      6.15 o 
  -3  13  10      256.24      229.68     24.14 o 
  -2  13  10      769.09      675.99     26.76 o 
  -1  13  10      400.22      414.47     21.95 o 
   0  13  10       77.16       79.59     10.31 o 
   1  13  10      756.37      674.99     28.19 o 
   2  13  10       47.97       29.69      7.18 o 
   3  13  10      273.18      258.48     16.59 o 
   4  13  10       73.09       68.27     12.73 o 
   5  13  10      188.71      157.90     16.67 o 
  -4  14  10      213.08      213.99     18.85 o 
  -3  14  10        5.21        3.21      6.04 o 
  -2  14  10     1164.66     1218.72     50.96 o 
  -1  14  10       30.65       27.56      9.47 o 
   0  14  10       51.91       43.53      7.42 o 
   1  14  10        5.10        7.65      4.88 o 
   2  14  10      788.91      830.68     27.02 o 
   3  14  10      190.42      160.97     15.47 o 
   4  14  10     1102.81     1103.82     40.94 o 
  -2  15  10       54.47       58.67     10.58 o 
  -1  15  10      227.57      209.01     19.49 o 
   0  15  10      279.43      254.40     21.35 o 
   1  15  10        7.92        6.87      6.30 o 
 -11   0  11      121.53      129.72     16.55 o 
  -9   0  11      759.18      873.66     50.23 o 
  -7   0  11      114.34      105.55     18.46 o 
  -5   0  11     1341.10     1509.13     39.07 o 
  -3   0  11     1084.00     1115.15     51.99 o 
  -1   0  11     3757.24     3213.92     32.79 o 
   1   0  11      827.71      774.93     23.73 o 
   3   0  11      533.31      694.83     24.58 o 
   5   0  11     1168.46     1122.38     32.83 o 
   7   0  11      143.12      106.97     16.28 o 
   9   0  11     1661.17     1766.81     55.24 o 
 -11   1  11      503.70      504.80     21.53 o 
 -10   1  11      425.27      436.64     23.37 o 
  -9   1  11     1232.72     1254.94     42.54 o 
  -8   1  11       35.24       44.38     10.84 o 
  -7   1  11      687.93      753.40     25.92 o 
  -6   1  11     2414.95     2705.00     50.00 o 
  -5   1  11     6086.15     6338.62     70.87 o 
  -4   1  11     1007.97      974.44     25.91 o 
  -3   1  11      234.11      232.39      9.62 o 
  -2   1  11      151.81      146.60      8.95 o 
  -1   1  11     2219.08     2100.28     38.46 o 
   0   1  11       14.94       14.59      2.37 o 
   1   1  11        0.93        2.34      2.20 o 
   2   1  11      125.95       73.69      6.28 o 
   3   1  11       16.93       22.26      4.44 o 
   4   1  11       75.34       63.13      6.01 o 
   5   1  11       37.81       34.93      5.27 o 
   6   1  11      138.23      117.34      9.68 o 
   7   1  11        9.08       13.13      6.35 o 
   8   1  11      840.45      810.50     28.40 o 
   9   1  11      465.00      493.28     29.01 o 
  10   1  11       74.84       95.76     12.10 o 
 -11   2  11       14.33        7.80      4.77 o 
 -10   2  11      109.81      127.67     13.32 o 
  -9   2  11      522.27      482.55     26.22 o 
  -8   2  11        4.39        9.64      7.36 o 
  -7   2  11      613.28      669.89     33.37 o 
  -6   2  11      547.33      628.70     23.36 o 
  -5   2  11      847.90      974.82     27.57 o 
  -4   2  11      826.54      843.70     31.17 o 
  -3   2  11        6.89        6.60      3.82 o 
  -2   2  11     1920.67     1839.27     39.63 o 
  -1   2  11      122.10      119.45      5.97 o 
   0   2  11     6668.16     6348.31     56.71 o 
   1   2  11     1887.96     1900.18     31.40 o 
   2   2  11       44.44       63.35      4.87 o 
   3   2  11     2925.47     3140.59     36.72 o 
   4   2  11      220.09      214.89      8.97 o 
   5   2  11       76.23       71.43      7.61 o 
   6   2  11     2236.40     2345.91     39.66 o 
   7   2  11      255.60      294.18     17.85 o 
   8   2  11       15.06       13.04      5.77 o 
   9   2  11       10.27       11.10      5.54 o 
  10   2  11       71.35       79.11     11.10 o 
 -11   3  11      516.66      545.82     39.14 o 
 -10   3  11      287.67      283.46     18.26 o 
  -9   3  11        1.91       11.24      6.39 o 
  -8   3  11      165.75      162.75     16.60 o 
  -7   3  11      104.35      101.55     13.33 o 
  -6   3  11     1417.37     1579.23     31.65 o 
  -5   3  11      857.06      876.84     22.60 o 
  -4   3  11      808.22      836.85     27.69 o 
  -3   3  11      184.90      154.30     10.26 o 
  -2   3  11      213.03      249.06     10.37 o 
  -1   3  11      264.91      258.84     14.42 o 
   0   3  11     1162.66     1201.87     25.42 o 
   1   3  11     3385.39     3242.49     42.14 o 
   2   3  11      237.00      248.54     13.41 o 
   3   3  11       53.87       26.95      8.08 o 
   4   3  11       25.59       37.12      5.46 o 
   5   3  11       33.94       24.06      4.53 o 
   6   3  11      914.15      893.39     29.57 o 
   7   3  11     2819.87     2799.73     51.71 o 
   8   3  11     1270.86     1219.90     33.11 o 
   9   3  11      150.71      138.52     14.97 o 
  10   3  11      289.02      250.55     18.16 o 
 -10   4  11      232.04      172.77     13.95 o 
  -9   4  11     1076.69     1051.43     36.54 o 
  -8   4  11      508.17      583.57     28.95 o 
  -7   4  11      113.34      122.21     18.23 o 
  -6   4  11      274.93      275.30     13.58 o 
  -5   4  11      124.33      134.33      9.49 o 
  -4   4  11     1094.24     1104.67     33.21 o 
  -3   4  11      759.30      694.77     22.02 o 
  -2   4  11        5.23       13.81      5.20 o 
  -1   4  11     4695.21     4443.08    125.68 o 
   0   4  11     1151.07     1056.19     24.36 o 
   1   4  11       16.52       29.52      4.76 o 
   2   4  11       15.66       38.68      4.76 o 
   3   4  11        2.11        4.71      3.94 o 
   4   4  11      637.82      589.93     23.77 o 
   5   4  11       64.96       73.09      6.62 o 
   6   4  11      739.98      796.46     22.72 o 
   7   4  11      895.43      918.40     31.24 o 
   8   4  11      438.73      401.89     28.55 o 
   9   4  11       26.60       43.54     10.15 o 
  10   4  11      327.80      314.19     19.26 o 
 -10   5  11      324.29      319.26     17.47 o 
  -9   5  11      264.74      275.56     18.59 o 
  -8   5  11      262.56      272.32     19.61 o 
  -7   5  11      146.56      145.23     15.41 o 
  -6   5  11      361.56      368.84     15.69 o 
  -5   5  11       44.68       38.55      7.03 o 
  -4   5  11     1731.84     1731.42     36.73 o 
  -3   5  11     1271.70     1366.91     35.44 o 
  -2   5  11      296.56      266.12     16.92 o 
  -1   5  11      100.10      127.33     11.34 o 
   0   5  11     1285.83     1166.13     25.92 o 
   1   5  11        2.54        1.82      4.33 o 
   2   5  11     7124.90     6861.42     57.24 o 
   3   5  11      579.74      562.48     23.45 o 
   4   5  11      114.37      113.80     17.40 o 
   5   5  11      206.12      214.94     12.75 o 
   6   5  11     3658.78     3712.63     51.19 o 
   7   5  11       32.38       59.08     12.56 o 
   8   5  11     1135.53     1097.44     44.76 o 
   9   5  11      155.65      137.89     14.66 o 
 -10   6  11      205.57      190.27     17.30 o 
  -9   6  11       71.57      106.25     11.16 o 
  -8   6  11     1402.44     1432.11     78.45 o 
  -7   6  11     1572.81     1551.45     44.71 o 
  -6   6  11       41.46       60.65     16.81 o 
  -5   6  11        2.51        8.96      5.79 o 
  -4   6  11       10.56       13.53      5.13 o 
  -3   6  11      629.56      690.71     26.58 o 
  -2   6  11      537.52      642.75     27.34 o 
  -1   6  11      862.95      878.73     30.76 o 
   0   6  11      169.80      137.58     12.13 o 
   1   6  11      535.81      507.14     17.56 o 
   2   6  11     1260.30     1332.76     39.04 o 
   3   6  11     1248.65     1253.72     56.67 o 
   4   6  11      461.40      425.24     33.65 o 
   5   6  11      213.67      204.57     12.78 o 
   6   6  11        2.28       12.14      4.58 o 
   7   6  11        1.04       -0.06      4.49 o 
   8   6  11     1127.06     1130.57     43.03 o 
   9   6  11        0.43       -3.75      4.08 o 
 -10   7  11      318.35      309.73     23.40 o 
  -9   7  11      533.70      491.96     21.86 o 
  -8   7  11       42.18       55.77     13.79 o 
  -7   7  11      113.81      106.02     18.78 o 
  -6   7  11      104.89      101.83     20.21 o 
  -5   7  11     4649.26     4606.73     85.59 o 
  -4   7  11       20.50       19.80      7.22 o 
  -3   7  11      326.54      302.95     20.88 o 
  -2   7  11     1381.17     1422.01     42.27 o 
  -1   7  11       74.73       78.52      8.10 o 
   0   7  11        1.28        4.95      3.67 o 
   1   7  11     2285.45     2424.64     54.34 o 
   2   7  11     1531.83     1680.72     45.44 o 
   3   7  11     1361.30     1340.06     60.50 o 
   4   7  11       13.63       14.70      6.67 o 
   5   7  11     1469.86     1506.43     41.88 o 
   6   7  11      441.55      464.90     18.51 o 
   7   7  11      848.00      802.26     26.88 o 
   8   7  11      100.41      130.94     10.12 o 
  -9   8  11      258.89      241.73     23.20 o 
  -8   8  11      156.13      123.98     19.53 o 
  -7   8  11      793.67      826.79     50.20 o 
  -6   8  11        0.42       13.88     10.91 o 
  -5   8  11      607.30      636.01     46.10 o 
  -4   8  11      136.42      132.22     21.79 o 
  -3   8  11      296.83      330.89     34.30 o 
  -2   8  11       68.73      159.64    102.54 o 
  -1   8  11       42.02       42.91      6.79 o 
   0   8  11     2882.88     2851.36     59.17 o 
   1   8  11      190.72      177.57     16.06 o 
   2   8  11       32.84       33.06      7.83 o 
   3   8  11      143.20      162.70     14.68 o 
   4   8  11      608.28      632.24     26.95 o 
   5   8  11       70.99       89.14     10.62 o 
   6   8  11        0.43       -1.59      3.25 o 
   7   8  11       46.29       54.08      7.42 o 
   8   8  11        1.14        3.14      4.68 o 
  -9   9  11       25.28       18.03      7.48 o 
  -8   9  11       49.06       42.52     11.64 o 
  -7   9  11        0.47       -2.71      8.08 o 
  -6   9  11     1316.41     1492.53     67.62 o 
  -5   9  11      438.12      340.60     33.93 o 
  -4   9  11     3215.45     3117.48    100.15 o 
  -3   9  11       55.29       41.05     14.52 o 
  -2   9  11       10.79       12.33      8.64 o 
  -1   9  11      998.47      864.08     34.54 o 
   0   9  11       17.39       28.69      5.88 o 
   1   9  11      146.65      154.52     23.12 o 
   2   9  11      619.11      612.74     43.03 o 
   3   9  11      725.90      767.97     31.49 o 
   4   9  11      412.79      415.69     35.36 o 
   5   9  11      391.77      411.12     34.75 o 
   6   9  11      149.52      135.29     14.98 o 
   7   9  11       25.41       33.71      9.07 o 
  -8  10  11      293.73      292.76     24.61 o 
  -7  10  11       78.61       70.25     15.09 o 
  -6  10  11       19.83       33.72     12.74 o 
  -5  10  11        1.33       -0.35     10.18 o 
  -4  10  11      517.66      449.28     38.54 o 
  -3  10  11       90.79       67.05     16.56 o 
  -2  10  11      413.10      374.33     35.02 o 
  -1  10  11     2241.60     2393.28     85.01 o 
   0  10  11      791.08      890.58     51.48 o 
   1  10  11      343.27      304.13     31.26 o 
   2  10  11       70.41       60.04     10.04 o 
   3  10  11      838.27      779.79     40.21 o 
   4  10  11     2191.31     2357.29     80.66 o 
   5  10  11      213.43      224.68     17.20 o 
   6  10  11       34.27       23.75      9.15 o 
   7  10  11      117.04      103.28     13.34 o 
  -7  11  11      406.34      347.03     27.12 o 
  -6  11  11        0.79       12.09      9.48 o 
  -5  11  11     1886.73     1815.39     71.24 o 
  -4  11  11       50.12       46.70     13.70 o 
  -3  11  11       57.56       51.75     14.91 o 
  -2  11  11      485.61      451.97     26.13 o 
  -1  11  11      291.24      318.39     30.87 o 
   0  11  11      105.85      167.47     22.84 o 
   1  11  11      136.99      152.15     15.31 o 
   2  11  11      642.75      633.37     49.01 o 
   3  11  11      337.72      380.13     22.04 o 
   4  11  11      652.27      761.61     44.28 o 
   5  11  11      128.70      121.01     12.42 o 
   6  11  11      497.82      517.65     29.56 o 
  -7  12  11      235.77      244.65     19.68 o 
  -6  12  11     1064.45      963.61     44.08 o 
  -5  12  11       85.58       78.71     15.36 o 
  -4  12  11       43.50       40.53      8.14 o 
  -3  12  11      355.35      302.68     19.70 o 
  -2  12  11     2677.46     2762.11     79.77 o 
  -1  12  11      504.10      576.76     37.97 o 
   0  12  11      369.18      428.66     24.17 o 
   1  12  11      107.21      144.89     14.36 o 
   2  12  11        0.61        5.07      5.77 o 
   3  12  11     1215.81     1256.90     37.16 o 
   4  12  11       78.78       81.19     15.30 o 
   5  12  11      229.72      261.46     22.16 o 
  -5  13  11        1.43        7.82      8.89 o 
  -4  13  11      327.40      331.29     25.64 o 
  -3  13  11     1034.72      978.36     46.79 o 
  -2  13  11        0.73        5.15      4.96 o 
  -1  13  11       93.82       92.53     11.47 o 
   0  13  11      114.17      101.23     11.65 o 
   1  13  11      983.25     1137.73     39.57 o 
   2  13  11      144.59      178.71     14.18 o 
   3  13  11      376.71      388.31     36.16 o 
   4  13  11     1229.41     1378.01     55.91 o 
  -3  14  11     1331.64     1245.56     46.19 o 
  -2  14  11        4.77       12.43      7.71 o 
  -1  14  11       74.83       60.96     12.80 o 
   0  14  11        5.20        5.46      4.28 o 
   1  14  11      162.42      134.66     11.41 o 
   2  14  11       88.07       86.20      8.94 o 
 -10   0  12       24.77       26.37     10.52 o 
  -8   0  12      972.61      994.61     54.62 o 
  -6   0  12     6240.79     6933.55    141.99 o 
  -4   0  12      243.89      266.05     16.30 o 
  -2   0  12     5536.78     5363.73     63.48 o 
   0   0  12      322.95      266.12     20.74 o 
   2   0  12        1.11        3.01      4.14 o 
   4   0  12      579.22      642.54     25.69 o 
   6   0  12       27.34       11.31      8.73 o 
   8   0  12      272.17      240.44     22.31 o 
  10   0  12      170.38      196.40     15.46 o 
 -11   1  12      177.74      183.41     12.55 o 
 -10   1  12      125.19      141.27     13.81 o 
  -9   1  12      183.49      206.06     17.74 o 
  -8   1  12      281.59      274.52     21.32 o 
  -7   1  12      732.87      837.01     35.84 o 
  -6   1  12      282.43      267.16     15.55 o 
  -5   1  12      362.88      358.97     17.31 o 
  -4   1  12        4.35       32.54      7.81 o 
  -3   1  12     1123.44     1034.76     22.52 o 
  -2   1  12      548.42      463.96     13.09 o 
  -1   1  12     2054.74     2144.88     34.15 o 
   0   1  12       14.40       12.13      2.75 o 
   1   1  12      746.18      680.10     14.20 o 
   2   1  12     3506.24     3625.35     39.24 o 
   3   1  12     1684.85     1606.12     27.47 o 
   4   1  12      155.06      142.93      8.91 o 
   5   1  12     1273.62     1356.77     26.15 o 
   6   1  12      500.46      528.29     23.73 o 
   7   1  12      395.23      388.52     20.17 o 
   8   1  12      216.84      198.89     14.11 o 
   9   1  12      867.39      892.61     26.16 o 
  10   1  12       19.59       14.13      5.69 o 
 -11   2  12      179.00      171.61     11.92 o 
 -10   2  12      113.75      109.45     11.85 o 
  -9   2  12      309.59      315.87     21.15 o 
  -8   2  12        3.55       18.29      8.33 o 
  -7   2  12      755.14      890.61     37.05 o 
  -6   2  12        8.19       26.30      7.55 o 
  -5   2  12     1545.08     1658.21     36.88 o 
  -4   2  12       48.14       58.46      6.01 o 
  -3   2  12      499.85      430.86     28.68 o 
  -2   2  12      948.60      966.68     29.24 o 
  -1   2  12     3144.76     3026.32     41.71 o 
   0   2  12      204.37      183.85      8.62 o 
   1   2  12     4342.96     4222.52     41.42 o 
   2   2  12       75.60       53.06      6.44 o 
   3   2  12      282.11      345.15     13.01 o 
   4   2  12      124.99      123.49      8.38 o 
   5   2  12        1.18        2.31      3.62 o 
   6   2  12       33.66       59.23      9.19 o 
   7   2  12     1484.84     1579.74     39.68 o 
   8   2  12       80.46       90.05      9.90 o 
   9   2  12       16.96       22.20      8.70 o 
  10   2  12        4.33        0.89      4.23 o 
 -10   3  12      318.93      307.21     18.20 o 
  -9   3  12      151.37      126.47     13.75 o 
  -8   3  12     1227.73     1154.27     40.82 o 
  -7   3  12        8.92        9.72      7.06 o 
  -6   3  12      197.02      197.77     18.45 o 
  -5   3  12       76.81       61.46      9.30 o 
  -4   3  12      819.86      773.72     30.92 o 
  -3   3  12      784.77      727.06     28.54 o 
  -2   3  12       97.20      111.94      9.12 o 
  -1   3  12      686.22      664.15     20.21 o 
   0   3  12        7.85       24.98      5.03 o 
   1   3  12     4310.64     4391.97     51.65 o 
   2   3  12      518.56      467.89     15.04 o 
   3   3  12      875.45      844.46     20.50 o 
   4   3  12       54.33       59.68      5.79 o 
   5   3  12      510.55      456.15     17.42 o 
   6   3  12       84.27       78.67     12.17 o 
   7   3  12      165.94      131.71     11.91 o 
   8   3  12      380.09      389.70     18.28 o 
   9   3  12      132.79      128.27     18.93 o 
 -10   4  12      146.67      124.38     11.35 o 
  -9   4  12      340.96      291.02     19.29 o 
  -8   4  12      107.09      132.45     14.62 o 
  -7   4  12     1265.19     1273.19     42.83 o 
  -6   4  12       62.49       68.25     12.68 o 
  -5   4  12      146.56      135.10      9.47 o 
  -4   4  12      178.59      200.43     13.13 o 
  -3   4  12       79.09       78.22      8.40 o 
  -2   4  12       95.11       93.72      9.73 o 
  -1   4  12       45.32       29.03      5.29 o 
   0   4  12     6892.91     6808.79     70.26 o 
   1   4  12     5975.88     6065.08     75.42 o 
   2   4  12     3097.45     2954.95     38.56 o 
   3   4  12      111.14      135.21     10.34 o 
   4   4  12      490.25      449.67     17.69 o 
   5   4  12     1203.50     1223.32     36.68 o 
   6   4  12     1004.02     1053.53     54.78 o 
   7   4  12        3.07       17.09      8.89 o 
   8   4  12      461.95      437.03     28.66 o 
   9   4  12      224.97      219.00     18.13 o 
 -10   5  12      193.20      179.56     12.50 o 
  -9   5  12     1984.51     1954.04     61.76 o 
  -8   5  12      277.56      284.84     19.58 o 
  -7   5  12      970.20      997.81     63.47 o 
  -6   5  12      763.75      810.38     43.18 o 
  -5   5  12     2580.70     2753.86     49.09 o 
  -4   5  12       66.45       61.68      8.11 o 
  -3   5  12     2048.02     2165.27     72.29 o 
  -2   5  12      464.53      443.37     29.32 o 
  -1   5  12       74.51       58.93      8.53 o 
   0   5  12     3137.07     3211.89     56.47 o 
   1   5  12     1349.56     1233.84     28.42 o 
   2   5  12      358.18      347.16     13.70 o 
   3   5  12     1797.78     1903.40     44.73 o 
   4   5  12      522.24      480.69     34.40 o 
   5   5  12      332.88      329.92     20.16 o 
   6   5  12       39.04       50.47      8.54 o 
   7   5  12      301.11      308.06     24.93 o 
   8   5  12      175.84      170.52     17.57 o 
   9   5  12      914.02      954.76     34.91 o 
 -10   6  12      132.99       97.51     13.64 o 
  -9   6  12      240.08      220.29     14.99 o 
  -8   6  12      142.48      117.90     12.42 o 
  -7   6  12        1.65        9.19     11.23 o 
  -6   6  12     1936.56     1895.10     79.28 o 
  -5   6  12      698.67      758.10     51.31 o 
  -4   6  12      809.15      812.77     23.25 o 
  -3   6  12      357.10      354.43     31.12 o 
  -2   6  12      677.05      662.84     28.30 o 
  -1   6  12     2819.02     2681.86     50.45 o 
   0   6  12     1540.05     1459.51     39.11 o 
   1   6  12     2670.67     2528.77     49.31 o 
   2   6  12     1198.88     1184.36     29.38 o 
   3   6  12      654.98      652.71     42.26 o 
   4   6  12      125.96      131.04     19.85 o 
   5   6  12     3112.84     3150.25     47.81 o 
   6   6  12      624.23      636.81     26.98 o 
   7   6  12      692.25      728.79     36.56 o 
   8   6  12       57.01       45.39      9.20 o 
   9   6  12       24.66       29.36      6.47 o 
  -9   7  12        4.47       -2.68      6.90 o 
  -8   7  12      153.43      139.11     20.56 o 
  -7   7  12      202.64      183.28     24.06 o 
  -6   7  12      168.47      179.07     25.39 o 
  -5   7  12      409.47      398.66     36.59 o 
  -4   7  12     3333.15     3224.82    100.03 o 
  -3   7  12       87.28       66.93     10.56 o 
  -2   7  12       20.15       34.33      8.13 o 
  -1   7  12      791.14      818.12     25.35 o 
   0   7  12     1051.45     1032.99     27.52 o 
   1   7  12      103.89      146.33     14.41 o 
   2   7  12      471.62      529.87     26.43 o 
   3   7  12     2981.39     2981.30     91.83 o 
   4   7  12       24.23       12.19      5.93 o 
   5   7  12       38.81       35.18      6.16 o 
   6   7  12        8.06        5.50      4.14 o 
   7   7  12      313.11      371.27     24.70 o 
   8   7  12       10.85       17.93      6.03 o 
  -9   8  12        7.02        2.96      4.51 o 
  -8   8  12      101.28       57.24     13.16 o 
  -7   8  12     1758.33     1807.08     72.00 o 
  -6   8  12      570.81      571.05     42.73 o 
  -5   8  12        0.59        4.12      7.96 o 
  -4   8  12       44.78       56.95     15.09 o 
  -3   8  12      558.60      527.38     40.78 o 
  -2   8  12      328.23      301.92     16.41 o 
  -1   8  12      248.90      266.01     20.38 o 
   0   8  12      285.00      302.02     26.24 o 
   1   8  12       72.81       54.23     10.18 o 
   2   8  12      129.74      128.60     21.26 o 
   3   8  12       62.70       68.58     16.77 o 
   4   8  12      334.24      292.68     18.83 o 
   5   8  12      385.96      416.23     17.46 o 
   6   8  12      290.56      296.65     14.18 o 
   7   8  12      261.66      279.30     14.28 o 
  -8   9  12       38.79       47.68     11.90 o 
  -7   9  12       89.78       86.77     16.63 o 
  -6   9  12      212.71      227.16     26.93 o 
  -5   9  12        2.50       11.41      8.26 o 
  -4   9  12       87.53       92.10     18.20 o 
  -3   9  12     1615.83     1607.39     71.30 o 
  -2   9  12      587.54      566.77     26.94 o 
  -1   9  12      460.18      474.98     37.47 o 
   0   9  12       36.48       27.62     13.04 o 
   1   9  12       92.38      102.52     20.01 o 
   2   9  12      858.69      839.35     51.11 o 
   3   9  12     2009.56     2222.01     80.92 o 
   4   9  12      142.94      146.43     21.52 o 
   5   9  12        1.13       -0.08      5.12 o 
   6   9  12        3.22       10.17      7.22 o 
   7   9  12      325.77      315.09     21.34 o 
  -8  10  12      357.89      343.99     24.66 o 
  -7  10  12      625.85      587.92     36.41 o 
  -6  10  12      261.96      298.74     28.55 o 
  -5  10  12       39.06       48.34     14.14 o 
  -4  10  12        6.80        1.86      5.62 o 
  -3  10  12       12.47        0.68      9.11 o 
  -2  10  12      274.75      265.58     28.62 o 
  -1  10  12      118.48      128.12     15.05 o 
   0  10  12       16.06       23.48     11.56 o 
   1  10  12      402.58      387.17     35.33 o 
   2  10  12       65.38       44.39      9.29 o 
   3  10  12      104.15       95.21     11.82 o 
   4  10  12      935.13      997.83     51.94 o 
   5  10  12      618.79      620.39     26.19 o 
   6  10  12        2.48       15.27      6.64 o 
  -7  11  12      179.07      122.83     15.27 o 
  -6  11  12        3.33       -1.07      6.74 o 
  -5  11  12       54.84       47.13     12.69 o 
  -4  11  12       76.54       79.57     17.24 o 
  -3  11  12      155.68      151.98     15.08 o 
  -2  11  12     1627.96     1505.04     46.16 o 
  -1  11  12      573.08      644.91     42.90 o 
   0  11  12        4.10        9.08      8.99 o 
   1  11  12      236.12      202.67     17.29 o 
   2  11  12     2543.55     2652.12     79.99 o 
   3  11  12       54.57       54.90      8.77 o 
   4  11  12     1915.48     2220.61     73.18 o 
   5  11  12       10.62        0.83      4.96 o 
   6  11  12        2.39        5.40      4.47 o 
  -6  12  12       43.74       36.08      8.48 o 
  -5  12  12      195.51      196.67     21.44 o 
  -4  12  12       54.96       48.96      8.08 o 
  -3  12  12       10.21       21.65      6.27 o 
  -2  12  12       64.38       84.94     15.22 o 
  -1  12  12      758.05      733.61     42.10 o 
   0  12  12       61.60       80.76     11.34 o 
   1  12  12      264.30      283.26     28.62 o 
   2  12  12       40.54       26.12      7.13 o 
   3  12  12      237.35      204.86     15.86 o 
   4  12  12       21.49       11.25      7.37 o 
   5  12  12      660.21      789.65     33.87 o 
  -4  13  12      374.98      361.65     25.33 o 
  -3  13  12      822.68      780.76     40.15 o 
  -2  13  12       92.68      104.45     10.75 o 
  -1  13  12        0.52        6.33     10.47 o 
   0  13  12      136.10      152.10     13.19 o 
   1  13  12      440.01      480.38     22.23 o 
   2  13  12        2.36       -0.02      3.89 o 
   3  13  12      973.94     1028.71     42.36 o 
   4  13  12       63.00       76.79     11.59 o 
  -3  14  12        4.21        3.75      4.71 o 
  -2  14  12     1202.76     1165.80     44.89 o 
  -1  14  12       52.18       46.25     10.05 o 
   0  14  12      496.20      503.24     23.36 o 
   1  14  12        4.24        0.64      4.21 o 
  -9   0  13      927.01      956.89     50.49 o 
  -7   0  13     2809.88     3017.16     96.46 o 
  -5   0  13        0.26       -4.03      9.07 o 
  -3   0  13      238.99      200.33     20.59 o 
  -1   0  13     1956.04     2006.64     65.54 o 
   1   0  13     5583.75     5432.83     79.17 o 
   3   0  13      975.90     1058.90     32.62 o 
   5   0  13     2382.92     2366.86     69.26 o 
   7   0  13      188.21      264.97     23.91 o 
   9   0  13       21.35       11.38      6.12 o 
 -10   1  13     1144.57     1115.41     34.09 o 
  -9   1  13     1121.69     1101.44     37.99 o 
  -8   1  13     1174.43     1297.39     43.78 o 
  -7   1  13      904.06     1014.73     39.98 o 
  -6   1  13       31.80       29.69     10.75 o 
  -5   1  13      159.47      146.66     11.63 o 
  -4   1  13      398.34      323.50     13.88 o 
  -3   1  13     2674.59     2472.50     70.71 o 
  -2   1  13       90.34       83.33      6.88 o 
  -1   1  13      146.97      134.13      9.31 o 
   0   1  13       36.06       36.29      4.51 o 
   1   1  13     1415.37     1374.21     24.14 o 
   2   1  13       36.47       39.67      4.92 o 
   3   1  13      679.45      754.84     19.57 o 
   4   1  13      951.84      971.83     22.91 o 
   5   1  13      482.32      547.81     24.35 o 
   6   1  13        8.25       25.02      6.54 o 
   7   1  13       54.72       71.38      9.49 o 
   8   1  13      228.90      220.32     14.16 o 
   9   1  13       18.65       31.11      5.14 o 
 -10   2  13       19.57       16.65      6.62 o 
  -9   2  13      220.72      245.77     18.28 o 
  -8   2  13      816.63      865.42     35.76 o 
  -7   2  13      411.73      424.11     25.84 o 
  -6   2  13     3064.63     3146.06     58.63 o 
  -5   2  13        1.35        1.37      3.88 o 
  -4   2  13     1172.27     1153.89     33.09 o 
  -3   2  13      224.90      210.98     12.62 o 
  -2   2  13      248.35      256.62     11.75 o 
  -1   2  13      615.46      599.20     19.66 o 
   0   2  13    13048.81    12544.61     71.87 o 
   1   2  13      496.51      522.20     15.43 o 
   2   2  13     4068.00     4404.03     54.30 o 
   3   2  13      784.66      805.63     24.09 o 
   4   2  13       72.10       83.28      8.22 o 
   5   2  13       43.19       51.24     23.77 o 
   6   2  13     1474.82     1646.20     40.97 o 
   7   2  13       25.12       17.82      5.94 o 
   8   2  13      718.83      706.25     28.71 o 
   9   2  13       79.16       97.19      9.16 o 
 -10   3  13        3.72       13.45      5.46 o 
  -9   3  13      412.20      496.48     24.85 o 
  -8   3  13      260.36      258.84     19.73 o 
  -7   3  13      385.61      344.29     34.60 o 
  -6   3  13      850.07      965.42     38.14 o 
  -5   3  13        2.37        5.82      8.06 o 
  -4   3  13     1347.44     1303.89     35.57 o 
  -3   3  13       15.12        9.72      4.40 o 
  -2   3  13       87.66      108.41      9.06 o 
  -1   3  13     1677.61     1518.45     31.88 o 
   0   3  13       17.51       22.84      4.13 o 
   1   3  13     1225.73     1262.93     24.31 o 
   2   3  13       47.00       53.36      5.88 o 
   3   3  13     2750.48     2768.93     54.79 o 
   4   3  13       78.40       84.68      7.01 o 
   5   3  13     2368.66     2528.45     49.70 o 
   6   3  13     1069.43     1051.45     31.87 o 
   7   3  13       18.46       36.00      6.99 o 
   8   3  13       56.84       59.91      7.54 o 
   9   3  13      514.23      510.05     26.30 o 
 -10   4  13       89.10       73.92      9.96 o 
  -9   4  13       16.05       22.76      6.59 o 
  -8   4  13        5.27        9.21      6.64 o 
  -7   4  13      453.21      402.92     24.57 o 
  -6   4  13     3758.21     3880.60     88.03 o 
  -5   4  13      549.07      619.47     29.99 o 
  -4   4  13       87.50       98.11     12.19 o 
  -3   4  13      744.95      768.53     25.47 o 
  -2   4  13     1830.60     1768.92     54.92 o 
  -1   4  13     2035.93     1962.89     36.73 o 
   0   4  13      322.85      329.84     15.45 o 
   1   4  13     2801.52     2834.52     44.34 o 
   2   4  13       47.48       34.54      5.24 o 
   3   4  13       15.77       17.57      4.93 o 
   4   4  13      340.41      356.52     15.99 o 
   5   4  13      389.52      348.77     36.87 o 
   6   4  13       20.02       21.95      6.32 o 
   7   4  13      913.65     1012.11     44.71 o 
   8   4  13       48.15       58.42     12.01 o 
   9   4  13      692.10      631.91     27.85 o 
 -10   5  13       67.24       56.64     10.39 o 
  -9   5  13       34.74       48.03      8.03 o 
  -8   5  13      439.70      425.54     23.09 o 
  -7   5  13     1145.07     1126.93     38.55 o 
  -6   5  13      852.63      927.94     56.97 o 
  -5   5  13      499.96      508.29     43.21 o 
  -4   5  13       51.54       42.16      9.54 o 
  -3   5  13      216.48      176.76     15.60 o 
  -2   5  13     2588.86     2390.76     61.13 o 
  -1   5  13      104.90      117.79      9.62 o 
   0   5  13     2641.86     2698.65     43.28 o 
   1   5  13      189.65      193.74     12.19 o 
   2   5  13        6.29       10.01      3.70 o 
   3   5  13      876.26      831.57     34.86 o 
   4   5  13     4128.65     4197.24     66.71 o 
   5   5  13      165.49      170.29     14.54 o 
   6   5  13      444.08      403.12     21.18 o 
   7   5  13       61.78       76.87     12.93 o 
   8   5  13      163.85      179.56     16.65 o 
   9   5  13        9.31       23.88      5.95 o 
  -9   6  13       66.50       80.40     13.99 o 
  -8   6  13       78.54       60.62     14.79 o 
  -7   6  13      170.27      184.85     25.21 o 
  -6   6  13     1512.73     1825.65     77.92 o 
  -5   6  13     1223.36     1249.10     62.67 o 
  -4   6  13      730.04      781.19     48.11 o 
  -3   6  13     1097.46     1079.46     55.64 o 
  -2   6  13      451.90      409.66     18.61 o 
  -1   6  13      212.55      204.43     15.96 o 
   0   6  13     1347.57     1424.12     39.89 o 
   1   6  13       46.35       46.04      6.07 o 
   2   6  13      201.28      196.05     12.64 o 
   3   6  13     1002.57     1148.56     56.28 o 
   4   6  13      163.01      153.87     14.49 o 
   5   6  13        0.15       -0.43      5.22 o 
   6   6  13      215.25      187.78     14.71 o 
   7   6  13      193.91      214.86     19.86 o 
   8   6  13      294.79      315.57     20.71 o 
  -9   7  13      210.15      183.49     19.36 o 
  -8   7  13      124.52      127.34     18.43 o 
  -7   7  13      479.96      454.35     36.45 o 
  -6   7  13       97.61      117.26     20.90 o 
  -5   7  13      303.08      309.94     32.03 o 
  -4   7  13       44.18       26.76     10.58 o 
  -3   7  13      514.42      513.55     38.94 o 
  -2   7  13      238.09      258.48     18.85 o 
  -1   7  13       71.44       97.05      9.46 o 
   0   7  13      274.57      307.98     19.21 o 
   1   7  13       85.06       96.95      9.56 o 
   2   7  13       74.96      100.86     19.46 o 
   3   7  13      540.52      579.75     41.72 o 
   4   7  13      936.14      944.76     33.71 o 
   5   7  13      207.09      199.14     15.28 o 
   6   7  13       32.34       47.74      7.56 o 
   7   7  13        0.27       -1.03      3.27 o 
   8   7  13      136.80      127.90     12.12 o 
  -9   8  13        7.31       19.35      7.13 o 
  -8   8  13      187.58      169.88     20.03 o 
  -7   8  13      476.07      497.37     36.27 o 
  -6   8  13      247.36      284.36     29.62 o 
  -5   8  13     2410.47     2261.11     83.50 o 
  -4   8  13      606.13      613.95     43.99 o 
  -3   8  13      119.49      143.68     22.26 o 
  -2   8  13       42.90       41.88     13.18 o 
  -1   8  13      126.29      108.62     11.80 o 
   0   8  13     1585.64     1679.72     73.36 o 
   1   8  13      253.15      273.47     30.38 o 
   2   8  13      946.26     1107.43     58.59 o 
   3   8  13      324.62      257.52     28.28 o 
   4   8  13      111.96      108.50     11.39 o 
   5   8  13       74.78      100.34      8.73 o 
   6   8  13     1215.98     1330.62     44.18 o 
   7   8  13      201.10      216.24     15.84 o 
  -8   9  13     1022.78      997.79     42.33 o 
  -7   9  13        1.27        7.35      7.46 o 
  -6   9  13       43.93       35.23     11.53 o 
  -5   9  13       12.34        9.94     10.74 o 
  -4   9  13      870.75      822.12     50.54 o 
  -3   9  13       81.99       62.39     10.34 o 
  -2   9  13      167.18      210.90     16.74 o 
  -1   9  13       53.69       35.12     12.37 o 
   0   9  13       13.54       20.10     11.21 o 
   1   9  13      277.06      274.68     30.34 o 
   2   9  13      248.65      234.34     28.18 o 
   3   9  13      261.64      261.71     28.52 o 
   4   9  13      587.03      631.52     42.14 o 
   5   9  13      206.71      223.76     16.01 o 
   6   9  13      127.63      121.27     14.33 o 
  -7  10  13      294.49      270.49     23.47 o 
  -6  10  13       75.00       61.79     14.06 o 
  -5  10  13      336.61      290.00     28.97 o 
  -4  10  13      355.08      332.18     20.34 o 
  -3  10  13      206.76      189.38     24.24 o 
  -2  10  13        1.46        2.88      6.59 o 
  -1  10  13      175.76      214.06     26.66 o 
   0  10  13      237.85      282.78     30.47 o 
   1  10  13     2586.31     2855.91     92.21 o 
   2  10  13      319.98      298.74     20.28 o 
   3  10  13      232.53      242.24     26.89 o 
   4  10  13       54.70       51.09     14.90 o 
   5  10  13      410.34      458.07     23.71 o 
   6  10  13     1189.59     1251.99     39.86 o 
  -6  11  13       79.79      103.43     15.36 o 
  -5  11  13       18.01       22.94      9.07 o 
  -4  11  13      107.89       95.58     11.66 o 
  -3  11  13      304.13      314.09     20.54 o 
  -2  11  13      241.43      260.28     27.37 o 
  -1  11  13       51.27       37.08     12.52 o 
   0  11  13      158.05      219.45     25.29 o 
   1  11  13       42.69       55.42     19.66 o 
   2  11  13       48.57       69.83     10.23 o 
   3  11  13      144.68      153.05     20.95 o 
   4  11  13        4.36       15.78      5.90 o 
   5  11  13        2.27        7.37      9.11 o 
  -5  12  13       32.12       32.87      8.45 o 
  -4  12  13      219.42      254.10     15.77 o 
  -3  12  13       51.25       29.06      9.67 o 
  -2  12  13      132.49      116.61     17.03 o 
  -1  12  13      327.14      351.08     28.91 o 
   0  12  13      893.70      872.54     42.58 o 
   1  12  13      385.81      388.25     21.20 o 
   2  12  13      525.70      503.60     22.77 o 
   3  12  13      681.98      685.62     37.97 o 
   4  12  13       45.63       42.94      7.11 o 
  -4  13  13      124.48      133.05     15.01 o 
  -3  13  13      446.25      397.86     27.46 o 
  -2  13  13     1255.39     1253.20     33.24 o 
  -1  13  13      876.28      797.94     33.15 o 
   0  13  13        3.74       18.31      5.71 o 
   1  13  13        3.98       15.60      6.81 o 
   2  13  13      265.72      253.90     14.64 o 
   3  13  13      288.82      363.37     24.20 o 
  -1  14  13      348.82      310.60     22.53 o 
 -10   0  14      192.41      156.39     18.09 o 
  -8   0  14       84.77       64.26     15.69 o 
  -6   0  14     5074.72     5328.23    129.13 o 
  -4   0  14       74.55      128.74     13.66 o 
  -2   0  14      119.33      154.55     30.51 o 
   0   0  14     7537.65     7560.17    134.75 o 
   2   0  14      287.54      282.85     19.36 o 
   4   0  14       72.24       83.52     20.87 o 
   6   0  14      299.35      315.92     26.21 o 
   8   0  14       30.18       29.63      8.48 o 
 -10   1  14      193.31      197.53     15.08 o 
  -9   1  14     1538.27     1639.97     44.48 o 
  -8   1  14      133.29      177.03     20.02 o 
  -7   1  14      569.23      573.03     23.17 o 
  -6   1  14       16.54        8.54      5.02 o 
  -5   1  14       26.57       16.35      5.42 o 
  -4   1  14       24.51       41.53      7.24 o 
  -3   1  14       53.60       42.83      7.25 o 
  -2   1  14      313.61      352.77     21.13 o 
  -1   1  14      917.19      898.81     33.12 o 
   0   1  14      856.40      824.99     31.87 o 
   1   1  14       43.47       55.10      6.88 o 
   2   1  14     1201.90     1213.47     29.53 o 
   3   1  14       27.07       41.55      6.89 o 
   4   1  14      228.64      251.61     12.23 o 
   5   1  14        2.37        9.92     14.29 o 
   6   1  14      602.61      624.99     25.49 o 
   7   1  14      124.14      124.17     11.95 o 
   8   1  14        1.57        3.86      3.77 o 
   9   1  14       37.32       48.13      5.73 o 
 -10   2  14       33.38       19.03      5.26 o 
  -9   2  14      263.48      258.76     17.88 o 
  -8   2  14      248.66      270.22     19.85 o 
  -7   2  14     1168.90     1246.14     45.36 o 
  -6   2  14      321.21      321.27     23.07 o 
  -5   2  14     1251.24     1342.19     48.24 o 
  -4   2  14      446.12      411.37     18.92 o 
  -3   2  14      847.17      921.81     23.51 o 
  -2   2  14      599.55      563.58     20.18 o 
  -1   2  14      330.36      355.37     16.02 o 
   0   2  14      405.74      419.14     17.25 o 
   1   2  14     6414.82     6313.04     65.23 o 
   2   2  14      407.81      474.31     23.54 o 
   3   2  14       52.59       51.38      7.13 o 
   4   2  14     1592.61     1569.85     40.65 o 
   5   2  14       75.65       54.82      8.86 o 
   6   2  14      202.84      207.72     14.92 o 
   7   2  14      807.35      754.60     25.82 o 
   8   2  14      373.92      377.64     22.54 o 
   9   2  14      270.06      269.19     17.94 o 
 -10   3  14       40.91       43.80     10.23 o 
  -9   3  14      343.56      380.02     20.83 o 
  -8   3  14      446.66      436.94     24.51 o 
  -7   3  14      128.61      146.58     15.27 o 
  -6   3  14       11.32       11.89      9.98 o 
  -5   3  14      362.91      346.99     26.72 o 
  -4   3  14       32.69       42.78      6.93 o 
  -3   3  14      285.00      263.18     14.87 o 
  -2   3  14      621.44      574.97     20.85 o 
  -1   3  14     2000.73     1959.80     37.69 o 
   0   3  14     2250.31     2374.44     41.37 o 
   1   3  14     3842.22     3899.75     43.86 o 
   2   3  14      334.49      327.29     13.62 o 
   3   3  14      654.55      707.88     23.30 o 
   4   3  14        2.50       13.13     20.27 o 
   5   3  14      476.57      443.77     24.67 o 
   6   3  14      205.52      209.40     14.50 o 
   7   3  14      621.03      648.76     23.00 o 
   8   3  14      690.71      688.87     32.79 o 
   9   3  14      637.76      610.71     26.04 o 
 -10   4  14        2.67       -4.25      5.82 o 
  -9   4  14       48.76       58.52      8.59 o 
  -8   4  14      218.56      193.43     16.09 o 
  -7   4  14        0.10       19.39      7.34 o 
  -6   4  14     1323.86     1372.85     69.21 o 
  -5   4  14       23.87       29.78     13.89 o 
  -4   4  14      634.81      634.01     30.34 o 
  -3   4  14      173.69      151.81     19.12 o 
  -2   4  14      834.30      780.55     29.14 o 
  -1   4  14      512.20      527.59     20.97 o 
   0   4  14      867.03      897.25     25.84 o 
   1   4  14      449.47      432.64     15.07 o 
   2   4  14     2072.25     2062.95     33.92 o 
   3   4  14     2306.83     2200.68     40.02 o 
   4   4  14      877.39      828.98     30.12 o 
   5   4  14       59.83       48.28      8.36 o 
   6   4  14      216.53      239.64     23.37 o 
   7   4  14      679.22      702.53     36.04 o 
   8   4  14      673.20      671.67     31.42 o 
  -9   5  14      244.16      244.11     16.22 o 
  -8   5  14       41.28       19.37     10.39 o 
  -7   5  14     1841.88     1892.67     77.18 o 
  -6   5  14       25.02       26.09     13.79 o 
  -5   5  14        6.25        3.58     12.21 o 
  -4   5  14      189.78      163.64     22.08 o 
  -3   5  14     2466.83     2333.54    174.36 o 
  -2   5  14      664.68      583.03     27.19 o 
  -1   5  14     3375.94     3603.04     65.04 o 
   0   5  14       43.28       62.32      7.50 o 
   1   5  14       26.76       25.27      5.15 o 
   2   5  14      336.27      337.12     20.74 o 
   3   5  14      322.99      312.26     19.47 o 
   4   5  14      233.32      199.23     15.12 o 
   5   5  14      143.51      113.25     12.33 o 
   6   5  14      163.80      203.61     21.04 o 
   7   5  14       46.99       53.68     10.68 o 
   8   5  14       38.59       48.14      8.64 o 
  -9   6  14        5.96        3.84      5.08 o 
  -8   6  14       40.15       51.39     13.04 o 
  -7   6  14      909.72      873.34     48.64 o 
  -6   6  14     1359.22     1413.59     64.48 o 
  -5   6  14     1205.10     1087.47     57.25 o 
  -4   6  14     1650.88     1571.76     67.21 o 
  -3   6  14      539.23      524.03     48.07 o 
  -2   6  14       73.90       78.50     20.38 o 
  -1   6  14      248.32      245.45     17.85 o 
   0   6  14     3046.06     3047.59     60.00 o 
   1   6  14      957.16     1015.94     29.19 o 
   2   6  14      772.49      765.21     30.81 o 
   3   6  14     1719.07     1802.96     71.08 o 
   4   6  14      797.64      818.95     31.39 o 
   5   6  14        9.61       16.02      5.57 o 
   6   6  14      136.63      149.79     17.77 o 
   7   6  14     1884.16     2059.33     55.66 o 
   8   6  14      359.61      359.46     20.12 o 
  -8   7  14      604.87      501.57     32.34 o 
  -7   7  14        2.27       -7.83      7.83 o 
  -6   7  14     1127.42     1105.60     56.10 o 
  -5   7  14      256.85      190.49     24.75 o 
  -4   7  14      603.69      587.80     41.98 o 
  -3   7  14     1381.33     1277.20    117.20 o 
  -2   7  14      483.36      569.45     27.22 o 
  -1   7  14     1338.59     1259.47     54.72 o 
   0   7  14      103.51       81.39     14.86 o 
   1   7  14      178.34      191.06     16.13 o 
   2   7  14      175.48      222.03     27.24 o 
   3   7  14      252.98      230.65     26.38 o 
   4   7  14       76.38       93.36     11.02 o 
   5   7  14      369.63      403.60     21.11 o 
   6   7  14      435.02      445.28     27.12 o 
   7   7  14      424.36      469.92     24.54 o 
  -8   8  14        9.94        6.15      6.67 o 
  -7   8  14        6.61        4.21      7.12 o 
  -6   8  14       55.88       59.75     13.60 o 
  -5   8  14     2364.69     2293.86     80.74 o 
  -4   8  14     1254.71     1156.87     39.63 o 
  -3   8  14       45.15       58.65     15.73 o 
  -2   8  14      254.10      222.31     17.33 o 
  -1   8  14     2452.25     2415.43     57.41 o 
   0   8  14       68.41       78.82     18.39 o 
   1   8  14      272.29      259.77     29.75 o 
   2   8  14      245.49      279.72     30.53 o 
   3   8  14       94.76       98.19     11.39 o 
   4   8  14      155.84      139.66     12.92 o 
   5   8  14        3.47        4.18     12.44 o 
   6   8  14      461.06      460.30     24.54 o 
  -7   9  14      538.07      572.08     33.86 o 
  -6   9  14      149.54      143.56     19.18 o 
  -5   9  14        1.67        2.84      4.90 o 
  -4   9  14       64.46       55.53      9.53 o 
  -3   9  14      283.52      267.45     20.18 o 
  -2   9  14       18.52        3.97      4.07 o 
  -1   9  14      267.66      319.64     33.92 o 
   0   9  14      516.70      554.27     42.98 o 
   1   9  14     1192.91     1236.87     62.55 o 
   2   9  14       24.30       28.58      7.49 o 
   3   9  14      339.74      405.51     34.30 o 
   4   9  14       17.02       39.00     10.71 o 
   5   9  14     1323.18     1506.45     58.32 o 
  -7  10  14        3.28       -4.47      4.86 o 
  -6  10  14      154.37      179.34     13.29 o 
  -5  10  14      607.85      554.12     30.48 o 
  -4  10  14      461.34      424.93     21.79 o 
  -3  10  14      457.70      490.29     36.42 o 
  -2  10  14       60.14       63.22     19.51 o 
  -1  10  14      727.22      724.79     47.26 o 
   0  10  14      278.16      369.19     34.67 o 
   1  10  14        0.99        8.74     10.04 o 
   2  10  14      283.93      250.77     30.38 o 
   3  10  14      156.67      190.15     23.48 o 
   4  10  14       13.56       13.52      5.54 o 
   5  10  14       46.40       34.98      9.89 o 
  -6  11  14        4.96       -0.09      3.97 o 
  -5  11  14       10.76        5.46     11.95 o 
  -4  11  14      121.99      124.11     12.69 o 
  -3  11  14      172.91      139.56     15.52 o 
  -2  11  14      183.78      183.62     22.81 o 
  -1  11  14       98.27      106.32     18.12 o 
   0  11  14     3086.91     3295.16     93.01 o 
   1  11  14      558.46      608.52     27.33 o 
   2  11  14      374.87      340.37     19.72 o 
   3  11  14       19.42       35.88     10.80 o 
   4  11  14      665.58      737.41     38.64 o 
  -4  12  14      120.07      114.59     13.88 o 
  -3  12  14      486.55      489.20     29.81 o 
  -2  12  14        2.98        9.05      7.65 o 
  -1  12  14        2.60        7.84     14.04 o 
   0  12  14       36.80       23.92      7.08 o 
   1  12  14      714.26      789.58     53.83 o 
   2  12  14      315.26      319.72     18.98 o 
   3  12  14      940.89     1263.24     48.06 o 
  -3  13  14      492.42      518.99     28.90 o 
  -2  13  14      790.05      818.50     25.13 o 
  -1  13  14      938.49      939.89     37.59 o 
   0  13  14       59.59       47.93      7.10 o 
   1  13  14      257.05      252.66     20.31 o 
  -9   0  15      499.08      557.83     34.86 o 
  -7   0  15      192.08      187.97     15.91 o 
  -5   0  15       32.97       25.43     12.10 o 
  -3   0  15      585.39      534.65     40.96 o 
  -1   0  15     1016.69      957.42     51.21 o 
   1   0  15     2626.28     2545.89     81.71 o 
   3   0  15     2711.29     2998.87     56.88 o 
   5   0  15     2444.24     2491.27     72.90 o 
   7   0  15       55.27       59.51     10.87 o 
 -10   1  15       83.22       81.39     12.24 o 
  -9   1  15        0.59       11.15      5.78 o 
  -8   1  15      578.36      554.82     21.36 o 
  -7   1  15     1598.10     1426.36     30.39 o 
  -6   1  15      486.19      476.86     18.51 o 
  -5   1  15      106.12      133.36     10.18 o 
  -4   1  15       69.74       72.89      7.99 o 
  -3   1  15     1034.87     1016.61     36.99 o 
  -2   1  15     2154.31     2241.71     54.65 o 
  -1   1  15     2329.44     2504.41     59.65 o 
   0   1  15     1853.89     1913.80     50.54 o 
   1   1  15      168.55      142.48     14.81 o 
   2   1  15      394.88      387.83     17.37 o 
   3   1  15      811.61      739.79     23.97 o 
   4   1  15     1346.26     1285.33     38.30 o 
   5   1  15       35.49       48.67      8.47 o 
   6   1  15      112.24      118.33     11.49 o 
   7   1  15       23.17       26.68      6.29 o 
   8   1  15      253.87      266.26     22.71 o 
  -9   2  15        2.12        9.21      5.93 o 
  -8   2  15      104.83      110.35     12.82 o 
  -7   2  15       22.65       34.66      8.54 o 
  -6   2  15      323.30      353.20     23.94 o 
  -5   2  15        4.90        5.29      5.54 o 
  -4   2  15       42.87       54.62      7.99 o 
  -3   2  15      309.34      292.90     22.28 o 
  -2   2  15      864.07      782.81     32.48 o 
  -1   2  15       63.28       26.79      8.05 o 
   0   2  15      563.20      544.24     51.30 o 
   1   2  15     2837.61     2820.32     60.94 o 
   2   2  15     1769.12     1875.98     49.56 o 
   3   2  15      597.28      615.72     28.62 o 
   4   2  15     1452.85     1634.38     47.16 o 
   5   2  15       25.69       37.68      7.96 o 
   6   2  15        0.03        0.77      7.07 o 
   7   2  15        1.27        2.62      4.97 o 
   8   2  15      610.90      612.05     19.27 o 
  -9   3  15      524.03      480.44     17.14 o 
  -8   3  15       65.54       70.59     10.17 o 
  -7   3  15      216.68      267.36     19.56 o 
  -6   3  15      394.68      386.50     24.23 o 
  -5   3  15       29.01       21.00     13.71 o 
  -4   3  15      179.78      176.20     13.38 o 
  -3   3  15      104.19       94.65      9.46 o 
  -2   3  15      301.81      294.03     15.37 o 
  -1   3  15       47.72       48.47      7.54 o 
   0   3  15       80.27      115.29     13.31 o 
   1   3  15     3488.05     3538.41     67.57 o 
   2   3  15      407.71      367.11     14.63 o 
   3   3  15      276.59      271.15     19.07 o 
   4   3  15      604.18      640.56     25.29 o 
   5   3  15      310.81      374.09     19.30 o 
   6   3  15       34.19       23.12      5.84 o 
   7   3  15      794.10      823.79     37.68 o 
   8   3  15      137.29      144.52     14.62 o 
  -9   4  15      107.51       87.26      7.65 o 
  -8   4  15      287.08      227.84     25.15 o 
  -7   4  15       51.53       55.58     15.56 o 
  -6   4  15        3.53       -2.28     11.17 o 
  -5   4  15       24.37       26.32     14.09 o 
  -4   4  15      250.47      250.01     28.31 o 
  -3   4  15      759.24      770.02     31.21 o 
  -2   4  15        6.35       23.68      5.25 o 
  -1   4  15      664.17      721.32     24.07 o 
   0   4  15      837.50      872.84     26.21 o 
   1   4  15      759.69      781.09     21.79 o 
   2   4  15     1539.70     1450.21     35.05 o 
   3   4  15      787.41      814.57     56.82 o 
   4   4  15       15.25       11.84      5.16 o 
   5   4  15      648.97      592.07     36.84 o 
   6   4  15      153.39      180.09     19.76 o 
   7   4  15       42.57       40.59      8.97 o 
   8   4  15        5.41        6.99      5.23 o 
  -9   5  15       85.46       67.56      7.68 o 
  -8   5  15      448.57      451.95     31.02 o 
  -7   5  15        7.86       10.57      7.88 o 
  -6   5  15      830.46      770.11     45.66 o 
  -5   5  15      263.66      298.52     29.48 o 
  -4   5  15       50.73       40.50      9.90 o 
  -3   5  15      498.71      592.53     41.53 o 
  -2   5  15      191.45      241.42     27.07 o 
  -1   5  15       92.03      110.03     10.01 o 
   0   5  15      481.39      440.92     18.78 o 
   1   5  15      428.31      361.42     18.03 o 
   2   5  15     2621.54     2686.83     58.14 o 
   3   5  15       45.59       16.96      6.04 o 
   4   5  15        6.07       20.66      5.54 o 
   5   5  15       92.05       57.09      8.70 o 
   6   5  15     2517.45     2634.73     69.56 o 
   7   5  15      276.11      297.98     21.48 o 
   8   5  15       74.48       73.08      9.58 o 
  -8   6  15       88.19       96.23     14.78 o 
  -7   6  15      257.62      222.47     23.41 o 
  -6   6  15      400.81      355.68     30.85 o 
  -5   6  15      152.39      134.41     20.33 o 
  -4   6  15      619.95      604.76     34.16 o 
  -3   6  15      319.74      323.10     30.86 o 
  -2   6  15      128.14      139.50     20.65 o 
  -1   6  15       10.00        6.03      8.87 o 
   0   6  15     4041.96     4228.75    101.74 o 
   1   6  15        0.70        0.73      5.84 o 
   2   6  15      253.08      199.92     16.29 o 
   3   6  15      664.30      592.46     41.00 o 
   4   6  15        2.21       -4.09      5.00 o 
   5   6  15      405.61      420.27     21.26 o 
   6   6  15       27.20       37.14      9.75 o 
   7   6  15       21.37       31.96      7.33 o 
  -8   7  15       11.67       13.78      5.92 o 
  -7   7  15      572.42      549.88     34.95 o 
  -6   7  15        0.79        3.83      6.32 o 
  -5   7  15      902.90      855.88     47.87 o 
  -4   7  15       36.95       21.11      8.35 o 
  -3   7  15     2039.34     2006.27    120.96 o 
  -2   7  15       10.25        5.63      8.54 o 
  -1   7  15     1246.74     1182.41     53.68 o 
   0   7  15        7.93       20.52      7.14 o 
   1   7  15      198.20      209.46     16.77 o 
   2   7  15      809.09      843.92     51.14 o 
   3   7  15       95.64      108.14     18.20 o 
   4   7  15      362.33      339.82     19.79 o 
   5   7  15     1223.59     1209.96     34.47 o 
   6   7  15      119.67      156.96     15.34 o 
  -8   8  15        4.35       -0.61      5.87 o 
  -7   8  15       63.90       56.71      8.30 o 
  -6   8  15      438.34      426.89     22.16 o 
  -5   8  15      118.20      118.28     12.64 o 
  -4   8  15        0.25        7.25      5.27 o 
  -3   8  15      162.86      162.54     14.89 o 
  -2   8  15        1.32       -0.97      7.08 o 
  -1   8  15      873.16      866.97     44.10 o 
   0   8  15        2.84        0.70      9.20 o 
   1   8  15       76.85       87.97     18.32 o 
   2   8  15      595.34      607.80     43.10 o 
   3   8  15        7.68       15.70      6.05 o 
   4   8  15     1134.16     1172.09     51.02 o 
   5   8  15        3.33        7.09     11.36 o 
   6   8  15       28.20       33.20      6.79 o 
  -7   9  15       28.61       34.51      6.23 o 
  -6   9  15      810.00      843.02     28.38 o 
  -5   9  15       27.20       12.96      5.10 o 
  -4   9  15       39.10       27.19     10.75 o 
  -3   9  15        1.80        3.24      6.32 o 
  -2   9  15     3516.71     3410.92    177.76 o 
  -1   9  15      166.64      175.37     25.76 o 
   0   9  15      711.72      725.72     47.88 o 
   1   9  15      374.58      430.28     37.10 o 
   2   9  15      283.67      264.27     34.29 o 
   3   9  15      485.30      480.25     35.69 o 
   4   9  15      539.26      629.56     38.66 o 
   5   9  15       61.11       77.19     12.99 o 
  -6  10  15       87.35       85.54      8.78 o 
  -5  10  15        7.74        1.49      8.83 o 
  -4  10  15       10.60        8.79     11.32 o 
  -3  10  15       17.25       16.57     10.65 o 
  -2  10  15      517.01      549.44     39.51 o 
  -1  10  15      521.33      585.64     41.24 o 
   0  10  15      196.12      180.33     24.08 o 
   1  10  15       37.58       36.15      8.13 o 
   2  10  15        0.42        0.17      7.23 o 
   3  10  15     2073.74     2385.69     74.25 o 
   4  10  15      518.77      656.37     37.01 o 
  -5  11  15      581.08      584.07     21.13 o 
  -4  11  15       25.40       28.85      9.40 o 
  -3  11  15      295.31      311.51     26.52 o 
  -2  11  15        0.05        7.62      7.75 o 
  -1  11  15      356.04      380.01     30.76 o 
   0  11  15      148.34      159.12     21.22 o 
   1  11  15      199.87      173.79     14.07 o 
   2  11  15      102.68      104.31     16.68 o 
   3  11  15        1.59        7.66      4.92 o 
   4  11  15       87.44       87.61     13.09 o 
  -3  12  15      135.45      121.09     14.38 o 
  -2  12  15      598.60      630.59     33.44 o 
  -1  12  15      722.90      706.92     26.09 o 
   0  12  15       23.92       29.54      6.06 o 
   1  12  15       84.07       54.84      7.36 o 
   2  12  15     1052.43     1176.98     44.84 o 
  -8   0  16      896.09      890.43     45.76 o 
  -6   0  16       38.46       46.50      9.52 o 
  -4   0  16      366.00      390.55     69.48 o 
  -2   0  16     3902.54     3807.16    104.58 o 
   0   0  16     6124.90     5863.53    129.08 o 
   2   0  16      278.20      383.91     33.80 o 
   4   0  16      388.91      379.80     29.14 o 
   6   0  16      122.80      110.48     14.87 o 
   8   0  16       66.90       72.22      9.46 o 
  -9   1  16       99.66      107.07     10.34 o 
  -8   1  16      283.70      254.09     13.92 o 
  -7   1  16      853.34      781.63     37.01 o 
  -6   1  16     1166.42     1147.16     27.83 o 
  -5   1  16        0.55        1.17      3.68 o 
  -4   1  16       51.81       51.69      6.91 o 
  -3   1  16        2.49       12.61      6.79 o 
  -2   1  16      457.28      463.85     26.13 o 
  -1   1  16      369.23      373.82     23.83 o 
   0   1  16        1.33        5.97      7.01 o 
   1   1  16     1248.50     1434.25     46.32 o 
   2   1  16      686.54      708.60     31.65 o 
   3   1  16       69.81       68.31     10.87 o 
   4   1  16        3.20       21.21      5.36 o 
   5   1  16      874.36      873.15     29.74 o 
   6   1  16      492.84      508.44     21.31 o 
   7   1  16      187.97      167.57     11.38 o 
   8   1  16      131.77      145.01     13.26 o 
  -9   2  16      555.29      468.18     19.53 o 
  -8   2  16       10.36       27.39      6.68 o 
  -7   2  16      114.85      133.39     11.04 o 
  -6   2  16      605.63      584.44     31.67 o 
  -5   2  16       15.91        6.82      4.87 o 
  -4   2  16      581.54      601.21     36.84 o 
  -3   2  16     1561.97     1652.42     47.88 o 
  -2   2  16      415.45      409.93     24.46 o 
  -1   2  16       49.34       59.80     11.13 o 
   0   2  16       22.41       11.49      8.85 o 
   1   2  16     1651.22     1795.81     50.24 o 
   2   2  16      169.61      173.98     16.42 o 
   3   2  16      583.98      595.82     28.39 o 
   4   2  16       20.28       14.61     12.94 o 
   5   2  16      524.62      565.67     23.63 o 
   6   2  16       16.03       17.72      4.91 o 
   7   2  16       88.58       70.68      8.91 o 
   8   2  16       41.31       48.61      8.00 o 
  -9   3  16      124.40      111.07     13.18 o 
  -8   3  16       46.83       32.83      5.52 o 
  -7   3  16      694.11      641.68     45.16 o 
  -6   3  16      865.83      832.84     35.21 o 
  -5   3  16       43.09       26.92      8.48 o 
  -4   3  16     2442.23     2564.49     61.56 o 
  -3   3  16       74.03       72.25     15.18 o 
  -2   3  16       41.73       29.10      7.94 o 
  -1   3  16     1508.79     1456.82     44.83 o 
   0   3  16     3837.69     4032.99     90.74 o 
   1   3  16      850.35      820.86     38.15 o 
   2   3  16      636.67      709.78     30.86 o 
   3   3  16        7.06       13.74      7.06 o 
   4   3  16      118.16      104.78      9.13 o 
   5   3  16       66.15      109.47     13.63 o 
   6   3  16      591.86      611.56     34.02 o 
   7   3  16       67.91       77.91     11.90 o 
   8   3  16      346.77      359.04     19.83 o 
  -8   4  16      204.21      233.78     14.83 o 
  -7   4  16        0.20        7.32      4.99 o 
  -6   4  16      237.72      181.56     15.63 o 
  -5   4  16        0.17        1.51     10.25 o 
  -4   4  16      634.55      623.99     43.24 o 
  -3   4  16       36.85       36.09     12.80 o 
  -2   4  16      992.74      926.89     72.28 o 
  -1   4  16        5.76        6.29      6.07 o 
   0   4  16      389.18      348.55     28.37 o 
   1   4  16        9.20        6.10      4.64 o 
   2   4  16      391.59      415.68     19.09 o 
   3   4  16        4.99        7.95      4.78 o 
   4   4  16     2033.50     2172.16     48.39 o 
   5   4  16     1193.32     1251.03     51.00 o 
   6   4  16      436.58      450.02     28.66 o 
   7   4  16       45.58       51.70      9.47 o 
  -8   5  16       34.40       28.14      6.48 o 
  -7   5  16      488.98      400.43     21.17 o 
  -6   5  16      169.12      120.53     12.82 o 
  -5   5  16     1859.47     1976.53     73.73 o 
  -4   5  16     1109.73     1132.06     57.22 o 
  -3   5  16        3.00       10.78      9.21 o 
  -2   5  16      316.88      339.46     32.22 o 
  -1   5  16     3232.56     3200.97    186.52 o 
   0   5  16      624.95      608.72     27.66 o 
   1   5  16       49.07       52.88      7.65 o 
   2   5  16       84.02       80.28     10.70 o 
   3   5  16      452.34      422.21     21.93 o 
   4   5  16      551.76      541.50     30.42 o 
   5   5  16      584.46      646.43     35.80 o 
   6   5  16       40.82       49.07     10.02 o 
   7   5  16       91.14       88.04     11.01 o 
  -8   6  16      116.06       84.75     12.90 o 
  -7   6  16       30.84       35.34      6.28 o 
  -6   6  16       19.30       12.62      7.01 o 
  -5   6  16       42.27       39.73      8.66 o 
  -4   6  16        6.58       12.05     10.94 o 
  -3   6  16       40.69       50.03     13.72 o 
  -2   6  16      244.88      258.29     27.18 o 
  -1   6  16      218.21      210.70     24.45 o 
   0   6  16        6.60       14.94      6.41 o 
   1   6  16      228.62      219.73     17.61 o 
   2   6  16       36.24       52.27     16.64 o 
   3   6  16        5.70       19.87      9.29 o 
   4   6  16      190.23      167.87     13.97 o 
   5   6  16     1335.37     1333.79     35.02 o 
   6   6  16       34.05       25.28      7.05 o 
  -7   7  16       16.32       17.63      8.05 o 
  -6   7  16     1008.15     1022.67     32.97 o 
  -5   7  16       82.39       86.76     11.14 o 
  -4   7  16      378.04      424.90     33.79 o 
  -3   7  16      679.87      614.19     40.39 o 
  -2   7  16     1183.34     1143.09     53.80 o 
  -1   7  16       12.10       14.61      9.50 o 
   0   7  16      390.06      407.45     27.55 o 
   1   7  16     1199.12     1210.36     38.46 o 
   2   7  16       20.25       19.60     10.15 o 
   3   7  16      364.08      323.72     28.48 o 
   4   7  16      288.65      298.93     17.70 o 
   5   7  16       85.36       70.86      8.18 o 
   6   7  16      421.15      439.79     22.95 o 
  -7   8  16       65.98       61.26     11.11 o 
  -6   8  16       58.16       49.67      7.33 o 
  -5   8  16      321.10      301.34     18.29 o 
  -4   8  16      665.29      646.38     27.13 o 
  -3   8  16      152.30      173.23     20.61 o 
  -2   8  16      149.35      177.16     20.79 o 
  -1   8  16       14.23       29.32      7.90 o 
   0   8  16      151.19      169.77     24.12 o 
   1   8  16      634.67      700.24     46.41 o 
   2   8  16        5.16       10.08      9.07 o 
   3   8  16     1154.27     1132.09     45.23 o 
   4   8  16     1031.10     1025.92     33.99 o 
   5   8  16      254.83      236.86     13.36 o 
  -6   9  16        0.98       -3.80      5.13 o 
  -5   9  16      665.10      635.96     23.92 o 
  -4   9  16        7.66        2.09      4.43 o 
  -3   9  16       30.28       48.76     11.47 o 
  -2   9  16      154.88      183.22     21.69 o 
  -1   9  16      135.31      147.17     22.34 o 
   0   9  16        6.26       10.92      9.03 o 
   1   9  16      241.54      350.29     31.83 o 
   2   9  16      256.23      281.32     16.62 o 
   3   9  16      249.36      257.49     25.27 o 
   4   9  16        6.83       18.08      7.43 o 
  -5  10  16        0.20        1.13      5.52 o 
  -4  10  16       21.70       25.98      6.10 o 
  -3  10  16      180.77      169.45     20.84 o 
  -2  10  16        5.96       38.21     12.14 o 
  -1  10  16      262.08      313.92     29.49 o 
   0  10  16      169.87      158.72     21.16 o 
   1  10  16        0.43       -2.70      4.08 o 
   2  10  16     1015.34     1131.58     50.74 o 
   3  10  16       13.96        7.44      7.03 o 
   4  10  16      381.74      483.81     29.20 o 
  -4  11  16      239.34      241.43     20.06 o 
  -3  11  16       13.87       17.60      8.34 o 
  -2  11  16      154.55      147.85     17.98 o 
  -1  11  16       78.53       64.30     13.34 o 
   0  11  16       28.16       24.69      5.81 o 
   1  11  16      561.75      643.24     36.30 o 
   2  11  16     1033.98     1175.50     46.60 o 
   3  11  16        2.55        7.93      6.65 o 
  -1  12  16       90.13       79.32     11.92 o 
   0  12  16       52.95       38.93      9.69 o 
  -7   0  17     1026.91     1036.71     61.50 o 
  -5   0  17      281.99      313.25     21.15 o 
  -3   0  17      529.22      531.04     39.86 o 
  -1   0  17      136.85      171.96     24.73 o 
   1   0  17      317.69      387.59     34.49 o 
   3   0  17      113.49      117.41     19.30 o 
   5   0  17      507.16      518.13     31.37 o 
   7   0  17        2.31       -0.50      4.31 o 
  -8   1  17       13.68       13.55      7.10 o 
  -7   1  17       27.52       17.41      4.91 o 
  -6   1  17      753.64      702.47     20.97 o 
  -5   1  17     1230.95     1180.70     30.37 o 
  -4   1  17      615.29      678.99     30.87 o 
  -3   1  17      203.64      238.37     19.45 o 
  -2   1  17       14.82       16.18      7.71 o 
  -1   1  17       39.64       28.70      8.91 o 
   0   1  17     1228.59     1239.30     47.94 o 
   1   1  17     2379.37     2563.88     79.87 o 
   2   1  17      234.90      230.43     18.50 o 
   3   1  17        0.14       -1.37      5.77 o 
   4   1  17      324.29      282.67     17.48 o 
   5   1  17       37.39       40.53      7.26 o 
   6   1  17       54.77       54.78      7.49 o 
   7   1  17       17.58       19.65      4.17 o 
  -8   2  17      626.19      568.72     29.87 o 
  -7   2  17       10.13       15.10      4.53 o 
  -6   2  17       72.25       68.11     10.78 o 
  -5   2  17        8.11       14.83      7.67 o 
  -4   2  17        0.69        6.23      6.29 o 
  -3   2  17      222.74      207.52     17.55 o 
  -2   2  17      292.85      288.74     21.02 o 
  -1   2  17     1089.14     1101.13     40.26 o 
   0   2  17       23.14       31.38      8.95 o 
   1   2  17      784.51      740.03     32.71 o 
   2   2  17       28.34       24.31      7.87 o 
   3   2  17      189.32      194.13     12.71 o 
   4   2  17      198.11      259.19     16.48 o 
   5   2  17       26.89       39.19      7.01 o 
   6   2  17       96.85       97.93      9.01 o 
   7   2  17        0.95        2.43      3.40 o 
  -8   3  17        1.43       -3.82      6.36 o 
  -7   3  17       15.90       22.52      9.38 o 
  -6   3  17       22.12       18.09      8.95 o 
  -5   3  17       65.40       75.23     15.93 o 
  -4   3  17      249.52      285.27     19.47 o 
  -3   3  17      276.66      227.25     18.12 o 
  -2   3  17       41.97       62.17     10.67 o 
  -1   3  17      425.24      390.36     23.87 o 
   0   3  17        9.72       16.23      5.14 o 
   1   3  17        1.89       10.94      4.73 o 
   2   3  17      360.84      367.72     28.52 o 
   3   3  17      635.08      645.53     25.23 o 
   4   3  17       91.38      100.74     16.49 o 
   5   3  17       15.45       10.28      8.46 o 
   6   3  17        7.04       12.80      6.88 o 
   7   3  17      653.40      707.78     29.67 o 
  -8   4  17       30.04       20.28      6.74 o 
  -7   4  17      412.09      386.49     28.76 o 
  -6   4  17        1.77        1.38      6.65 o 
  -5   4  17      103.22       74.71     16.56 o 
  -4   4  17        0.14       10.51      9.74 o 
  -3   4  17       28.44       25.78     12.68 o 
  -2   4  17      443.98      431.47     33.80 o 
  -1   4  17     3047.12     3011.60    172.20 o 
   0   4  17      185.77      160.51     15.19 o 
   1   4  17      546.21      578.74     22.59 o 
   2   4  17      195.86      208.28     16.32 o 
   3   4  17     1281.55     1300.19     53.39 o 
   4   4  17       14.98       20.37      9.01 o 
   5   4  17      841.91      846.30     39.89 o 
   6   4  17        6.25       18.52      7.41 o 
   7   4  17        2.38       -3.48      3.85 o 
  -8   5  17       46.30       28.66      7.73 o 
  -7   5  17       71.10       58.81     11.95 o 
  -6   5  17      593.07      642.38     39.08 o 
  -5   5  17       88.96      101.48     17.68 o 
  -4   5  17      209.99      217.47     25.02 o 
  -3   5  17      299.28      272.23     28.66 o 
  -2   5  17      698.26      657.43     43.70 o 
  -1   5  17      802.42      744.73     32.90 o 
   0   5  17       22.31       27.03      6.20 o 
   1   5  17      226.28      215.61     17.38 o 
   2   5  17       69.24      108.46     29.48 o 
   3   5  17       71.47       71.34      9.33 o 
   4   5  17      472.75      502.41     32.10 o 
   5   5  17       53.59       75.44     12.33 o 
   6   5  17       42.22       69.95     10.33 o 
  -7   6  17      128.95      114.14     15.25 o 
  -6   6  17      402.20      344.01     27.80 o 
  -5   6  17       44.87       45.23     12.17 o 
  -4   6  17       84.36       93.93     17.20 o 
  -3   6  17        5.46        1.80      8.82 o 
  -2   6  17     3115.94     3266.44     92.96 o 
  -1   6  17        0.80       12.27      9.24 o 
   0   6  17      417.77      435.89     26.81 o 
   1   6  17      190.39      184.95     15.83 o 
   2   6  17      513.34      561.81     25.14 o 
   3   6  17       59.07       55.76     13.11 o 
   4   6  17      388.15      333.20     18.16 o 
   5   6  17      298.44      294.66     21.49 o 
   6   6  17        2.23       -3.98      3.98 o 
  -7   7  17       42.47       35.11      8.30 o 
  -6   7  17      105.62      119.27     16.09 o 
  -5   7  17     1180.23     1116.19     49.33 o 
  -4   7  17      294.86      310.82     27.82 o 
  -3   7  17      648.30      624.16     39.08 o 
  -2   7  17      402.84      464.62     33.71 o 
  -1   7  17      212.48      218.19     17.71 o 
   0   7  17      826.05      810.78     31.95 o 
   1   7  17      296.44      343.52     20.23 o 
   2   7  17       30.38       24.99     10.69 o 
   3   7  17      495.06      467.88     37.96 o 
   4   7  17       24.77       27.39      6.79 o 
   5   7  17      120.45      110.63     12.52 o 
  -6   8  17        9.56       27.33      8.24 o 
  -5   8  17      178.44      177.00     18.98 o 
  -4   8  17       19.26       16.75      8.56 o 
  -3   8  17     3195.85     3155.01     80.73 o 
  -2   8  17        0.01        1.91      5.61 o 
  -1   8  17      617.05      649.33     27.75 o 
   0   8  17       12.84        5.81      8.03 o 
   1   8  17       36.26       51.19     14.49 o 
   2   8  17        4.35       18.36      8.93 o 
   3   8  17      184.96      157.08     12.41 o 
   4   8  17       71.11       75.51     25.77 o 
  -5   9  17       38.85       16.03      6.59 o 
  -4   9  17      494.33      450.45     27.35 o 
  -3   9  17      330.24      336.49     18.60 o 
  -2   9  17       39.17       58.84     14.35 o 
  -1   9  17       53.11       71.37     14.80 o 
   0   9  17      336.15      416.99     33.82 o 
   1   9  17       60.47       58.63     13.48 o 
   2   9  17      523.91      530.22     34.66 o 
   3   9  17       37.90       28.83      9.49 o 
  -4  10  17        8.69       11.43      6.93 o 
  -3  10  17       91.04       93.07     14.93 o 
  -2  10  17       44.92       49.60     12.03 o 
  -1  10  17      148.98      157.26     20.01 o 
   0  10  17       70.29       87.00     10.93 o 
   1  10  17      218.78      255.09     23.69 o 
   2  10  17      153.64      191.29     19.40 o 
   3  10  17      394.70      532.05     29.84 o 
  -2  11  17        4.89       -5.94      5.94 o 
  -1  11  17       22.52       22.70      5.08 o 
   0  11  17        7.01       19.07      7.30 o 
   1  11  17      942.02     1038.97     41.42 o 
  -6   0  18     1912.16     1676.94     59.47 o 
  -4   0  18       38.30       55.10     14.37 o 
  -2   0  18     3077.09     3176.66     96.42 o 
   0   0  18     3205.93     3289.21     98.20 o 
   2   0  18       31.27       36.42     12.56 o 
   4   0  18     2070.89     1948.79     60.34 o 
   6   0  18      423.31      317.45     20.40 o 
  -7   1  18        0.96       18.40      7.39 o 
  -6   1  18       40.92       56.08      8.88 o 
  -5   1  18      284.68      283.04     18.96 o 
  -4   1  18      125.00      125.77     13.59 o 
  -3   1  18      463.74      415.69     24.53 o 
  -2   1  18       37.01       48.28      9.78 o 
  -1   1  18      229.11      233.53     19.11 o 
   0   1  18        0.45        3.69      6.57 o 
   1   1  18       25.03       32.80      8.15 o 
   2   1  18       85.49       95.41     13.36 o 
   3   1  18      712.76      730.94     25.80 o 
   4   1  18      393.51      442.74     20.48 o 
   5   1  18      581.97      559.95     21.27 o 
   6   1  18      139.61      152.85     10.26 o 
  -7   2  18      594.53      564.62     32.62 o 
  -6   2  18        9.06       -6.74      6.78 o 
  -5   2  18      534.84      512.12     24.36 o 
  -4   2  18      257.49      199.11     16.54 o 
  -3   2  18      441.72      362.23     22.84 o 
  -2   2  18        4.19        2.88      5.59 o 
  -1   2  18      196.42      210.60     18.05 o 
   0   2  18       22.39       23.41      8.33 o 
   1   2  18      612.39      600.11     29.01 o 
   2   2  18      201.41      201.85     34.66 o 
   3   2  18       87.15      106.04     12.95 o 
   4   2  18        8.20        9.07      8.15 o 
   5   2  18      500.03      515.77     19.55 o 
   6   2  18      330.89      296.96     20.66 o 
  -7   3  18       10.48       14.77      7.22 o 
  -6   3  18       17.55       11.02      7.81 o 
  -5   3  18      105.02       89.89     15.93 o 
  -4   3  18      723.06      737.30     45.66 o 
  -3   3  18       85.96       60.01     10.07 o 
  -2   3  18      801.55      761.21     32.27 o 
  -1   3  18       18.61       20.78      7.46 o 
   0   3  18       21.08       25.85      7.72 o 
   1   3  18      289.93      330.94     45.00 o 
   2   3  18     1928.55     1934.49     49.25 o 
   3   3  18      261.25      301.58     26.44 o 
   4   3  18      751.01      764.38     39.32 o 
   5   3  18      106.26      143.44     16.56 o 
   6   3  18       54.77       69.72     10.47 o 
  -7   4  18        3.34        8.67      6.99 o 
  -6   4  18       53.55       48.21     11.93 o 
  -5   4  18      354.34      344.04     29.71 o 
  -4   4  18        8.70       23.60     11.82 o 
  -3   4  18        6.56       14.86     11.03 o 
  -2   4  18      184.06      214.00     16.85 o 
  -1   4  18       43.59       46.02      9.22 o 
   0   4  18       14.25        2.41      4.64 o 
   1   4  18      280.99      273.69     15.23 o 
   2   4  18        3.16       11.24      8.53 o 
   3   4  18      812.98      831.04     41.36 o 
   4   4  18      147.84      130.21     16.81 o 
   5   4  18      203.81      239.48     19.98 o 
   6   4  18      558.56      580.33     26.87 o 
  -7   5  18      221.01      167.23     17.07 o 
  -6   5  18       71.45       37.43     10.47 o 
  -5   5  18        4.11        3.12      6.77 o 
  -4   5  18       44.62       44.31     12.34 o 
  -3   5  18      747.50      768.21     45.65 o 
  -2   5  18      893.22      771.29     45.60 o 
  -1   5  18      510.17      533.20     54.02 o 
   0   5  18       10.87        1.37      3.66 o 
   1   5  18      581.86      629.36     27.68 o 
   2   5  18     1408.79     1376.70     59.75 o 
   3   5  18      583.29      556.47     31.36 o 
   4   5  18        0.25        6.08      6.18 o 
   5   5  18       86.76       66.90     10.86 o 
  -7   6  18      385.80      320.42     21.93 o 
  -6   6  18      143.95      116.31     15.54 o 
  -5   6  18      144.51      128.53     17.68 o 
  -4   6  18      171.68      150.17     19.70 o 
  -3   6  18      346.89      361.44     30.42 o 
  -2   6  18      531.30      569.54     37.83 o 
  -1   6  18      124.70      131.48     14.06 o 
   0   6  18      137.69      154.69     14.53 o 
   1   6  18       20.45       20.59      9.16 o 
   2   6  18       66.63       57.52      8.33 o 
   3   6  18       13.65        9.75     18.55 o 
   4   6  18       91.67      108.87     13.63 o 
   5   6  18       28.88       29.96      6.72 o 
  -6   7  18      153.91      146.27     15.72 o 
  -5   7  18        4.39        3.66      6.03 o 
  -4   7  18      660.76      605.26     35.60 o 
  -3   7  18      225.31      222.78     22.87 o 
  -2   7  18      580.32      612.10     45.40 o 
  -1   7  18       29.13       40.65      8.70 o 
   0   7  18      217.98      222.55     16.28 o 
   1   7  18      523.03      462.22     21.80 o 
   2   7  18     1186.22     1309.08     53.93 o 
   3   7  18       16.11        7.39      3.92 o 
   4   7  18      119.14      109.31     12.42 o 
  -5   8  18      114.66      114.89     14.26 o 
  -4   8  18        6.86       16.95      7.50 o 
  -3   8  18        4.66        7.18      4.70 o 
  -2   8  18     1753.69     1775.76     43.21 o 
  -1   8  18     1925.69     1822.36     82.81 o 
   0   8  18      170.55      150.88     21.06 o 
   1   8  18       24.91       28.36     10.60 o 
   2   8  18       12.12        5.67      3.23 o 
   3   8  18      344.72      335.43     15.66 o 
  -4   9  18        0.23       -5.06      5.06 o 
  -3   9  18        4.51       16.27      7.59 o 
  -2   9  18        1.57        0.98      7.67 o 
  -1   9  18      275.91      290.53     26.42 o 
   0   9  18        5.60       14.13      8.23 o 
   1   9  18       16.72       25.84      9.47 o 
   2   9  18       29.47       30.35      8.51 o 
  -3  10  18        0.01       -0.77      4.82 o 
  -2  10  18      221.78      225.69     20.89 o 
  -1  10  18      525.61      557.94     32.35 o 
   0  10  18     1248.06     1177.32     46.07 o 
   1  10  18        3.76       25.36      8.08 o 
  -5   0  19      914.17      814.93     42.12 o 
  -3   0  19      733.25      803.90     46.66 o 
  -1   0  19      103.74      118.65     19.96 o 
   1   0  19      179.57      150.02     20.43 o 
   3   0  19       96.54      102.11     14.56 o 
   5   0  19      704.27      731.82     30.93 o 
  -7   1  19      257.88      167.28     16.07 o 
  -6   1  19       88.88       62.64     12.42 o 
  -5   1  19       39.33       27.63      6.58 o 
  -4   1  19      476.10      434.60     23.33 o 
  -3   1  19     1707.53     1726.62     47.63 o 
  -2   1  19      627.78      613.37     29.24 o 
  -1   1  19      379.01      432.54     24.98 o 
   0   1  19        0.62       -0.50      4.93 o 
   1   1  19       58.65       59.59      9.88 o 
   2   1  19        1.14        7.68      6.16 o 
   3   1  19      831.05      858.17     23.68 o 
   4   1  19      148.67      181.60     12.28 o 
   5   1  19       70.44       82.34      7.93 o 
  -7   2  19       65.55       50.90     10.10 o 
  -6   2  19      624.36      532.23     32.15 o 
  -5   2  19      174.19      152.31     19.83 o 
  -4   2  19      679.42      693.16     28.31 o 
  -3   2  19      273.56      290.10     19.47 o 
  -2   2  19       69.17       76.26     11.12 o 
  -1   2  19      284.66      239.06     26.92 o 
   0   2  19       83.55       70.65     10.72 o 
   1   2  19      640.45      644.69     33.70 o 
   2   2  19      530.47      569.20     26.52 o 
   3   2  19        3.58       17.12      6.05 o 
   4   2  19        5.32        3.20      3.79 o 
   5   2  19      765.09      781.30     33.36 o 
  -7   3  19        5.51        6.24      4.36 o 
  -6   3  19      225.17      240.71     22.12 o 
  -5   3  19       98.48      142.70     19.20 o 
  -4   3  19      222.80      242.48     25.55 o 
  -3   3  19      707.80      690.56     28.58 o 
  -2   3  19      955.69      915.49     46.32 o 
  -1   3  19       43.88       63.43     15.59 o 
   0   3  19      290.05      280.30     19.40 o 
   1   3  19       46.05       46.82      8.82 o 
   2   3  19      356.26      375.51     29.52 o 
   3   3  19      481.53      500.90     22.43 o 
   4   3  19      391.20      410.21     26.76 o 
   5   3  19      724.16      808.26     33.59 o 
  -6   4  19        2.22        9.67      6.76 o 
  -5   4  19      538.25      486.78     32.85 o 
  -4   4  19     1798.95     1685.89     63.66 o 
  -3   4  19      412.30      428.01     33.74 o 
  -2   4  19        3.30       14.04      5.62 o 
  -1   4  19       89.87       77.80      8.49 o 
   0   4  19      524.72      475.95     30.01 o 
   1   4  19      731.23      765.69     42.01 o 
   2   4  19       99.83       91.92     14.87 o 
   3   4  19       23.12       27.19      6.53 o 
   4   4  19      180.81      168.56     16.94 o 
   5   4  19      245.94      238.49     17.91 o 
  -6   5  19        1.14       -5.69      5.69 o 
  -5   5  19       42.51       45.79     10.90 o 
  -4   5  19        4.11        7.30      7.76 o 
  -3   5  19      193.80      185.06     22.12 o 
  -2   5  19      110.35      156.42     20.68 o 
  -1   5  19      346.27      333.87     34.32 o 
   0   5  19        0.47        2.29      4.99 o 
   1   5  19       14.43       11.93      7.09 o 
   2   5  19       58.45       59.48     11.23 o 
   3   5  19      122.00      143.13     16.68 o 
   4   5  19      225.87      253.80     19.90 o 
   5   5  19       56.36       46.78      7.87 o 
  -6   6  19      109.03      101.38     12.99 o 
  -5   6  19      220.95      180.43     18.56 o 
  -4   6  19      239.24      277.74     23.97 o 
  -3   6  19      653.96      666.61     38.03 o 
  -2   6  19       92.33      109.52     11.85 o 
  -1   6  19      553.10      548.16     25.27 o 
   0   6  19      584.72      545.89     24.43 o 
   1   6  19        1.80       -2.21      3.83 o 
   2   6  19      253.27      235.92     13.96 o 
   3   6  19       62.27       55.02     10.44 o 
   4   6  19       85.67       92.17     11.11 o 
  -5   7  19      188.88      177.22     17.01 o 
  -4   7  19       98.74      104.64     14.18 o 
  -3   7  19     1280.23     1354.24     37.01 o 
  -2   7  19       16.17       16.02      5.87 o 
  -1   7  19      172.11      163.91     13.43 o 
   0   7  19       28.31       25.45      5.92 o 
   1   7  19      217.96      182.91     19.78 o 
   2   7  19        1.99       19.25      4.87 o 
   3   7  19       75.88       93.23     11.56 o 
  -4   8  19      273.40      265.69     22.32 o 
  -3   8  19        4.58        0.17      5.82 o 
  -2   8  19       10.02       14.61      5.13 o 
  -1   8  19      275.71      307.86     26.58 o 
   0   8  19       23.35       47.78     10.17 o 
   1   8  19       68.81       65.57      7.30 o 
  -2   9  19      705.17      722.79     36.02 o 
  -1   9  19      174.35      228.68     20.99 o 
   0   9  19      170.08      181.99     18.15 o 
  -4   0  20     1718.53     1719.85     60.07 o 
  -2   0  20      620.30      605.85     39.02 o 
   0   0  20      201.52      194.19     22.59 o 
   2   0  20      342.87      345.82     28.14 o 
   4   0  20      162.96      127.73     13.31 o 
  -6   1  20        0.13       -1.92      3.91 o 
  -5   1  20       32.82       28.48      5.82 o 
  -4   1  20     1448.98     1419.41     38.33 o 
  -3   1  20      686.61      684.15     28.21 o 
  -2   1  20       45.21       50.98     10.70 o 
  -1   1  20     1109.26     1128.08     37.61 o 
   0   1  20       16.44        9.82      8.48 o 
   1   1  20      357.20      346.00     20.35 o 
   2   1  20        0.44       -1.43      3.74 o 
   3   1  20      687.71      704.64     23.04 o 
   4   1  20       51.49       54.53      6.40 o 
  -6   2  20      401.45      409.10     25.33 o 
  -5   2  20      383.97      374.71     27.15 o 
  -4   2  20        5.05        7.43      7.76 o 
  -3   2  20      681.24      658.30     29.71 o 
  -2   2  20       20.66       16.20      6.08 o 
  -1   2  20        2.87       -2.77      4.85 o 
   0   2  20      135.26       94.60     12.49 o 
   1   2  20        3.70        6.33      5.34 o 
   2   2  20       16.71       25.34      6.51 o 
   3   2  20     1105.44     1184.88     44.57 o 
   4   2  20        6.93       -0.02      5.91 o 
  -6   3  20       38.36       33.27      8.23 o 
  -5   3  20      256.79      223.52     20.95 o 
  -4   3  20      101.30       78.71     13.82 o 
  -3   3  20      274.77      272.02     18.00 o 
  -2   3  20      932.38      871.85     30.67 o 
  -1   3  20       75.25       66.19     16.84 o 
   0   3  20     1167.99     1141.08     35.65 o 
   1   3  20        2.20       19.98      9.18 o 
   2   3  20       15.88       15.10      7.19 o 
   3   3  20        0.62        7.62      7.00 o 
   4   3  20     1220.95     1429.65     44.07 o 
  -5   4  20        5.56        5.76      5.68 o 
  -4   4  20      159.84      146.88     17.99 o 
  -3   4  20       66.23       70.51     13.98 o 
  -2   4  20       32.74       55.36      8.76 o 
  -1   4  20       27.73       17.68      5.74 o 
   0   4  20       47.43       66.62     12.88 o 
   1   4  20        6.16        9.17      7.92 o 
   2   4  20      214.93      200.22     19.04 o 
   3   4  20        7.78       -2.46      4.88 o 
   4   4  20      358.97      349.53     21.48 o 
  -5   5  20       37.60       23.44      7.91 o 
  -4   5  20       27.83       36.79      9.37 o 
  -3   5  20      521.88      497.66     31.85 o 
  -2   5  20        7.80        8.66      5.60 o 
  -1   5  20     1048.70      974.34     81.72 o 
   0   5  20      555.02      479.75     21.35 o 
   1   5  20       40.89       49.27     10.75 o 
   2   5  20      228.79      214.66     18.14 o 
   3   5  20      437.60      478.78     26.27 o 
  -4   6  20      249.76      275.82     21.58 o 
  -3   6  20      414.26      377.57     18.94 o 
  -2   6  20        8.32       15.76      4.97 o 
  -1   6  20       20.21       28.59      6.47 o 
   0   6  20      115.18       87.21     10.14 o 
   1   6  20      158.58      168.83     15.77 o 
   2   6  20      349.83      359.35     22.67 o 
   3   6  20      174.90      159.40     14.13 o 
  -3   7  20       16.03       21.01      4.87 o 
  -2   7  20     2181.66     2110.42     80.55 o 
  -1   7  20      453.14      399.70     20.00 o 
   0   7  20        0.76        8.63      4.26 o 
  -3   0  21      134.48      116.12     15.89 o 
  -1   0  21       28.19       33.21      9.81 o 
   1   0  21        1.43       -4.38      5.70 o 
   3   0  21       39.86       33.26      7.33 o 
  -5   1  21      157.55       93.27     12.56 o 
  -4   1  21        5.68       -2.96      2.96 o 
  -3   1  21      343.82      311.16     17.25 o 
  -2   1  21      183.19      172.20     13.59 o 
  -1   1  21      115.58       93.88     10.82 o 
   0   1  21     1022.79      969.24     47.27 o 
   1   1  21      222.74      215.02     15.04 o 
   2   1  21      149.66      136.15      9.89 o 
   3   1  21      120.46      135.29     13.78 o 
  -5   2  21        3.64       -1.47      4.43 o 
  -4   2  21      635.85      603.33     32.96 o 
  -3   2  21        3.43       -3.61      4.02 o 
  -2   2  21       43.88       45.13      7.55 o 
  -1   2  21      891.61      795.87     28.20 o 
   0   2  21        4.69       19.25      6.18 o 
   1   2  21        4.28        7.38      7.31 o 
   2   2  21      314.94      276.84     38.96 o 
   3   2  21      566.87      621.60     28.63 o 
  -5   3  21       98.70      101.59     12.93 o 
  -4   3  21        0.30        0.44      5.54 o 
  -3   3  21      619.86      571.39     33.10 o 
  -2   3  21      186.99      161.91     20.37 o 
  -1   3  21      240.72      265.46     16.04 o 
   0   3  21       44.16       62.27      8.14 o 
   1   3  21       95.95      113.28     15.23 o 
   2   3  21       26.32       34.99      6.07 o 
   3   3  21       54.83       54.47      9.60 o 
  -4   4  21        4.57       -0.09      5.35 o 
  -3   4  21      130.07      106.48     14.85 o 
  -2   4  21       91.36       86.21     13.96 o 
  -1   4  21      120.32      127.95     16.16 o 
   0   4  21       66.59       63.46     11.95 o 
   1   4  21      221.06      169.82     17.03 o 
   2   4  21      228.88      226.16     18.38 o 
  -3   5  21       51.25       50.38     10.29 o 
  -2   5  21     1190.59     1220.88     44.74 o 
  -1   5  21       16.43       -6.33      6.33 o 
   0   5  21      283.62      251.76     19.87 o 
   1   5  21        3.58        6.94      4.54 o 
   2   5  21        2.92        5.10      4.44 o 
  -2   6  21      688.45      569.83     28.11 o 
  -1   6  21       17.65        7.42      5.60 o 
  -2   0  22      186.62      157.73     16.26 o 
   0   0  22       26.70       14.36      6.87 o 
  -3   1  22       16.76       28.36      7.64 o 
  -2   1  22      447.20      385.21     17.60 o 
  -1   1  22      190.58      182.15     12.50 o 
   0   1  22        0.31        4.39      3.50 o 
   1   1  22      147.46      137.88     15.35 o 
  -3   2  22      869.84      752.66     33.51 o 
  -2   2  22      170.03      132.43     15.30 o 
  -1   2  22      267.79      251.62     14.00 o 
   0   2  22       38.20       24.80      8.12 o 
   1   2  22       58.78       41.59      9.16 o 
  -3   3  22        1.62       13.40      6.19 o 
  -2   3  22        4.11       -3.75      5.08 o 
  -1   3  22      209.95      216.17     18.68 o 
   0   3  22      197.64      178.32     16.75 o 
   1   3  22       23.87       23.77      6.94 o 
  -2   4  22        1.40        0.91      4.27 o 
  -1   4  22       76.71       93.32     11.91 o 
                                                 
